# Supplementary material for: Alteration of the cutaneous microbiome in psoriasis and potential role in Th17 polarization
Source: Microbiome. 2018 Sep 5;6:154. doi: 10.1186/s40168-018-0533-1 (PMC6125946; doi:10.1186/s40168-018-0533-1)
Supplement: Supplementary file 3 — Output of GraphPad Prism for statistics of heterogeneity of microbial communities isolated from skin associated with different disease state. (XML 18 kb) [file 40168_2018_533_MOESM3_ESM.xml]

<?xml version="1.0" encoding="UTF-8"?>
<?xml-stylesheet type="text/xsl" href="#"?><xsl:stylesheet version="1.0" xmlns:dt="urn:schemas-microsoft-com:datatypes" xmlns:ps="http://graphpad.com/prism/Prism.htm" xmlns:xsl="http://www.w3.org/1999/XSL/Transform">
	<!--
	XML style sheet template for formatting data and info tables from GraphPad Prism 7.0.
	Copyright 1992-2016 GraphPad Software, Inc.
-->
	<xsl:output method="html" version="4.0" omit-xml-declaration="yes"/>
	<GraphPadPrismFile PrismXMLVersion="5.00" xmlns="http://graphpad.com/prism/Prism.htm">
<Created>
<OriginalVersion CreatedByProgram="GraphPad Prism" CreatedByVersion="7.0.4.216" Login="hsine" DateTime="2018-05-14T12:27:38-08:00" MinVersion="7.0.0.0"/>
</Created>
<DefGraphButton ButtonID="201"/>
<InfoSequence>
</InfoSequence>
<Table ID="Table13" XFormat="none" YFormat="text" TableType="Result" EVFormat="AsteriskAfterNumber">
<Title>Ordinary one-way ANOVA of weighted_Unifrac_matched:Multiple comparisons</Title>
<RowTitlesColumn Width="497">
<Subcolumn>
<d>Number of families</d>
<d>Number of comparisons per family</d>
<d>Alpha</d>
<d/>
<d>Tukey's multiple comparisons test</d>
<d/>
<d>  Healthy vs. Healthy vs. PSO_N vs. PSO_N</d>
<d>  Healthy vs. Healthy vs. PSO_L vs. PSO_L</d>
<d>  PSO_N vs. PSO_N vs. PSO_L vs. PSO_L</d>
<d/>
<d/>
<d>Test details</d>
<d/>
<d>  Healthy vs. Healthy vs. PSO_N vs. PSO_N</d>
<d>  Healthy vs. Healthy vs. PSO_L vs. PSO_L</d>
<d>  PSO_N vs. PSO_N vs. PSO_L vs. PSO_L</d>
</Subcolumn>
</RowTitlesColumn>
<YColumn Width="162" Decimals="15" Subcolumns="1">
<Title/>
<Subcolumn>
<d>1</d>
<d>3</d>
<d>0.05</d>
<d/>
<d>Mean Diff.</d>
<d/>
<d>-0.02783</d>
<d>-0.07646</d>
<d>-0.04863</d>
<d/>
<d/>
<d>Mean 1</d>
<d/>
<d>0.3246</d>
<d>0.3246</d>
<d>0.3524</d>
</Subcolumn>
</YColumn>
<YColumn Width="274" Decimals="15" Subcolumns="1">
<Title/>
<Subcolumn>
<d/>
<d/>
<d/>
<d/>
<d>95.00% CI of diff.</d>
<d/>
<d>-0.0386 to -0.01706</d>
<d>-0.08912 to -0.0638</d>
<d>-0.06096 to -0.0363</d>
<d/>
<d/>
<d>Mean 2</d>
<d/>
<d>0.3524</d>
<d>0.4011</d>
<d>0.4011</d>
</Subcolumn>
</YColumn>
<YColumn Width="176" Decimals="15" Subcolumns="1">
<Title/>
<Subcolumn>
<d/>
<d/>
<d/>
<d/>
<d>Significant?</d>
<d/>
<d>Yes</d>
<d>Yes</d>
<d>Yes</d>
<d/>
<d/>
<d>Mean Diff.</d>
<d/>
<d>-0.02783</d>
<d>-0.07646</d>
<d>-0.04863</d>
</Subcolumn>
</YColumn>
<YColumn Width="162" Decimals="15" Subcolumns="1">
<Title/>
<Subcolumn>
<d/>
<d/>
<d/>
<d/>
<d>Summary</d>
<d/>
<d>****</d>
<d>****</d>
<d>****</d>
<d/>
<d/>
<d>SE of diff.</d>
<d/>
<d>0.004595</d>
<d>0.005398</d>
<d>0.005261</d>
</Subcolumn>
</YColumn>
<YColumn Width="232" Decimals="15" Subcolumns="1">
<Title/>
<Subcolumn>
<d/>
<d/>
<d/>
<d/>
<d>Adjusted P Value</d>
<d/>
<d>&lt;0.0001</d>
<d>&lt;0.0001</d>
<d>&lt;0.0001</d>
<d/>
<d/>
<d>n1</d>
<d/>
<d>1746</d>
<d>1746</d>
<d>2007</d>
</Subcolumn>
</YColumn>
<YColumn Width="162" Decimals="15" Subcolumns="1">
<Title/>
<Subcolumn>
<d/>
<d/>
<d/>
<d/>
<d/>
<d/>
<d>A-B</d>
<d>A-C</d>
<d>B-C</d>
<d/>
<d/>
<d>n2</d>
<d/>
<d>2007</d>
<d>1104</d>
<d>1104</d>
</Subcolumn>
</YColumn>
<YColumn Width="162" Decimals="15" Subcolumns="1">
<Title/>
<Subcolumn>
<d/>
<d/>
<d/>
<d/>
<d/>
<d/>
<d/>
<d/>
<d/>
<d/>
<d/>
<d>q</d>
<d/>
<d>8.566</d>
<d>20.03</d>
<d>13.07</d>
</Subcolumn>
</YColumn>
<YColumn Width="162" Decimals="15" Subcolumns="1">
<Title/>
<Subcolumn>
<d/>
<d/>
<d/>
<d/>
<d/>
<d/>
<d/>
<d/>
<d/>
<d/>
<d/>
<d>DF</d>
<d/>
<d>4854</d>
<d>4854</d>
<d>4854</d>
</Subcolumn>
</YColumn>
</Table><TableSequence>

</TableSequence>
</GraphPadPrismFile>
	<xsl:template match="ps:Info">
		<a><xsl:attribute name="name"><xsl:value-of select="@ID"/></xsl:attribute></a>
		<table border="0">
			<tr><td><xsl:apply-templates select="ps:Title"/> </td><td width="20"/><td><b>Notes</b></td></tr>
			<tr><td valign="top">
					<table BORDER="1" CELLSPACING="0">
						<tr><th>Constant</th><th>Name</th></tr>
						<xsl:for-each select="ps:Constant">
							<tr>
								<td><xsl:apply-templates select="ps:Name"/> </td>
								<td><xsl:apply-templates select="ps:Value"/> </td>
							</tr>
						</xsl:for-each>
					</table>
				</td>
				<td width="20">
				</td>
				<td valign="top">
					<xsl:apply-templates select="ps:Notes"/>
				</td></tr>
		</table>
	</xsl:template>
	<xsl:template match="ps:GraphPadPrismFile">
		<HTML>
			<BODY>
				<xsl:variable name="Chars" select="&apos;ABCDEFGHIJKLMNOPQRSTUVWXYZ&apos;"/>
				<font color="#999999">
					<p align="center">This file can be opened by <a href="http://www.graphpad.com">GraphPad</a> Prism (version 
	<xsl:value-of select="@PrismXMLVersion"/> or later). </p></font><hr/>
         This file contains <xsl:value-of select="count(ps:Table|ps:HugeTable)"/> data tables and 
	<xsl:value-of select="count(ps:Info)+count(ps:Table|ps:HugeTable/ps:Info)"/> info tables:

	<dir>
					<xsl:for-each select="ps:Info">
						<li>
							<a>
								<xsl:attribute name="href">#<xsl:value-of select="@ID"/></xsl:attribute>
								<xsl:apply-templates select="ps:Title"/>
							</a>
						</li>
					</xsl:for-each>
					<xsl:for-each select="ps:Table|ps:HugeTable">
						<li>
							<a>
								<xsl:attribute name="href">#<xsl:value-of select="@ID"/></xsl:attribute>
								<xsl:apply-templates select="ps:Title"/>
							</a>
							<dir>
								<xsl:for-each select="ps:Info">
									<li>
										<a>
											<xsl:attribute name="href">#<xsl:value-of select="@ID"/></xsl:attribute>
											<xsl:apply-templates select="ps:Title"/>
										</a>
									</li>
								</xsl:for-each>
							</dir>
						</li>
					</xsl:for-each>
				</dir>
				<hr/>
				<xsl:apply-templates select="ps:Info"/>
				<br/>
				<hr/>
				<br/>
				<xsl:for-each select="ps:Table|ps:HugeTable">
					<xsl:apply-templates select="ps:Title"/>
					<a><xsl:attribute name="name"><xsl:value-of select="@ID"/></xsl:attribute></a>
					<xsl:variable name="width" select="100 div count (*/ps:Subcolumn)"/>
					<xsl:variable name="xFormat" select="./@XFormat"/>
					<xsl:variable name="yFormat" select="./@YFormat"/>
					<xsl:variable name="nRepl" select="./@replicates"/>
					<xsl:variable name="isXAdvancedColumn" select="boolean(($xFormat=&apos;date&apos; or $xFormat=&apos;time&apos; or $xFormat=&apos;startenddate&apos;) and count(ps:XAdvancedColumn) &gt; 0)"/>
					<xsl:variable name="isXAdvancedSubcol" select="boolean(($xFormat=&apos;startenddate&apos;) or count(ps:XAdvancedColumn/ps:Subcolumn/ps:Title) &gt; 0)"/>
					<xsl:variable name="isXSubcol" select="boolean(($xFormat=&apos;error&apos; or count(ps:XColumn/ps:Subcolumn/ps:Title) &gt; 0) and not ($isXAdvancedColumn))"/>
					<xsl:variable name="isYSubcol" select="boolean(($yFormat=&apos;replicates&apos;and ./@Replicates&gt;1) or         ($yFormat!=&apos;text&apos;and $yFormat!=&apos;replicates&apos;) or        count(ps:YColumn/ps:Subcolumn/ps:Title)&gt;0)"/>
					<xsl:variable name="isYSubColNameCustom" select="boolean($isYSubcol and count(ps:SubColumnTitles)&gt;0)"/>
					<TABLE BORDER="1" CELLSPACING="0">
						<TR>
							<xsl:for-each select="ps:RowTitlesColumn">
								<TD align="center">
									<xsl:attribute name="rowspan">
										<xsl:if test="$isXSubcol or $isXAdvancedSubcol or $isYSubcol">2</xsl:if>
									</xsl:attribute><BR/>
								</TD>
							</xsl:for-each>
							<xsl:if test="not ($isXAdvancedColumn)">
								<xsl:for-each select="ps:XColumn">
									<TD align="center">
										<xsl:attribute name="rowspan">
											<xsl:if test="$isYSubcol and not($isXSubcol)">2</xsl:if>
										</xsl:attribute>
										<xsl:attribute name="colspan"><xsl:value-of select="./@Subcolumns"/></xsl:attribute>
						 
						<xsl:apply-templates select="ps:Title"/>
										<xsl:if test="count(ps:Title)=0 or ps:Title=&apos;&apos;">X-Title</xsl:if>				
						 
					</TD>
								</xsl:for-each>
							</xsl:if>
							<xsl:if test="$isXAdvancedColumn">
								<xsl:for-each select="ps:XAdvancedColumn">
									<TD align="center">
										<xsl:attribute name="rowspan">
											<xsl:if test="$isYSubcol and not($isXAdvancedSubcol)">2</xsl:if>
										</xsl:attribute>
										<xsl:attribute name="colspan"><xsl:value-of select="./@Subcolumns"/></xsl:attribute>
						 
						<xsl:apply-templates select="ps:Title"/>
										<xsl:if test="count(ps:Title)=0 or ps:Title=&apos;&apos;">X-Title</xsl:if>				
						 
					</TD>
								</xsl:for-each>
							</xsl:if>
							<xsl:for-each select="ps:YColumn">
								<xsl:variable name="DefColName2" select="(position()-1) mod 26"/>
								<xsl:variable name="DefColName1" select="(position()-1-$DefColName2) div 26"/>
								<TD align="center">
									<xsl:attribute name="colspan"><xsl:value-of select="./@Subcolumns"/></xsl:attribute>
									<xsl:attribute name="rowspan">
										<xsl:if test="($isXSubcol or $isXAdvancedSubcol) and not($isYSubcol)">2</xsl:if>
									</xsl:attribute>
					 
					<xsl:apply-templates select="ps:Title"/>
									<xsl:if test="count(ps:Title)=0 or ps:Title=&apos;&apos;">
										<xsl:value-of select="&apos;Data Set-&apos;"/>
										<xsl:if test="$DefColName1 &gt; 0">
											<xsl:value-of select="substring($Chars,$DefColName1,1)"/>
										</xsl:if>
										<xsl:value-of select="substring($Chars,$DefColName2+1,1)"/>
									</xsl:if>
					 				
	   			</TD>
							</xsl:for-each>
						</TR>
						<xsl:if test="$isXSubcol or $isXAdvancedSubcol or $isYSubcol">
							<TR>
								<xsl:if test="$isXSubcol">
									<xsl:for-each select="ps:XColumn">
										<xsl:for-each select="ps:Subcolumn">
											<TD align="center"> 
					 
					<xsl:apply-templates select="ps:Title"/>
												<xsl:if test="count(ps:Title)=0 or ps:Title=&apos;&apos;">
													<xsl:choose>
														<xsl:when test="position()=1"><B>X</B></xsl:when>
														<xsl:when test="position()=2"><B>Err.Bar</B></xsl:when>
													</xsl:choose>
												</xsl:if>				
					 
				</TD>
										</xsl:for-each>
									</xsl:for-each>
								</xsl:if>
								<xsl:if test="$isXAdvancedSubcol">
									<xsl:for-each select="ps:XAdvancedColumn">
										<xsl:for-each select="ps:Subcolumn">
											<TD align="center"> 
					 
					<xsl:apply-templates select="ps:Title"/>
												<xsl:if test="count(ps:Title)=0 or ps:Title=&apos;&apos;">
													<xsl:choose>
														<xsl:when test="position()=1"><B>Starting Date</B></xsl:when>
														<xsl:when test="position()=2"><B>Ending Date</B></xsl:when>
													</xsl:choose>
												</xsl:if>				
					 
				</TD>
										</xsl:for-each>
									</xsl:for-each>
								</xsl:if>
								<xsl:if test="$isYSubcol">
									<xsl:for-each select="ps:YColumn">
										<xsl:variable name="DefColName2" select="(position()-1) mod 26"/>
										<xsl:variable name="DefColName1" select="(position()-1-$DefColName2) div 26"/>
										<xsl:variable name="YColumnNdx" select="position()"/>
										<xsl:for-each select="ps:Subcolumn">
											<TD align="center">
					 
					<xsl:apply-templates select="ps:Title"/>
												<xsl:if test="count(ps:Title)=0 or ps:Title=&apos;&apos;">
													<xsl:if test="$yFormat=&apos;replicates&apos; or $yFormat=&apos;text&apos;">
														<B>
															<xsl:if test="$DefColName1 &gt; 0">
																<xsl:value-of select="substring($Chars,$DefColName1,1)"/>
															</xsl:if>
															<xsl:choose>
																<xsl:when test="$isYSubColNameCustom">
																	<xsl:variable name="subColCustomNamePos" select="position()"/>
																	<xsl:for-each select="../../ps:SubColumnTitles/ps:Subcolumn">
																		<xsl:if test="position()=$subColCustomNamePos">
																			<xsl:choose>
																				<xsl:when test="../../ps:SubColumnTitles/@OwnSet=&apos;1&apos;">
																					<xsl:variable name="DItemsCount" select="count(./ps:d)"/>
																					<xsl:choose>
																						<xsl:when test="$DItemsCount&lt;$YColumnNdx or ./ps:d[$YColumnNdx]=&apos;&apos;">
																							<xsl:value-of select="substring($Chars,$DefColName2+1,1)"/>:Y<xsl:value-of select="position()"/>
																						</xsl:when>
																						<xsl:otherwise>
																							<xsl:apply-templates select="./ps:d[$YColumnNdx]"/>
																						</xsl:otherwise>
																					</xsl:choose>
																				</xsl:when>
																				<xsl:when test="../../ps:SubColumnTitles/@OwnSet=&apos;0&apos;">
																					<xsl:variable name="DItemsCount" select="count(./ps:d)"/>
																					<xsl:choose>
																						<xsl:when test="$DItemsCount&lt;1 or ./ps:d[1]=&apos;&apos;">
																							<xsl:value-of select="substring($Chars,$DefColName2+1,1)"/>:Y<xsl:value-of select="position()"/>
																						</xsl:when>
																						<xsl:otherwise>
																							<xsl:apply-templates select="./ps:d[1]"/>
																						</xsl:otherwise>
																					</xsl:choose>
																				</xsl:when>
																				<xsl:otherwise>
																					<xsl:apply-templates select="ps:d"/>
																					<xsl:if test="ps:d=&apos;&apos;">
																						<xsl:value-of select="substring($Chars,$DefColName2+1,1)"/>:Y<xsl:value-of select="position()"/>
																					</xsl:if>
																				</xsl:otherwise>
																			</xsl:choose>
																		</xsl:if>
																	</xsl:for-each>
																</xsl:when>
																<xsl:otherwise>
																	<xsl:value-of select="substring($Chars,$DefColName2+1,1)"/>:Y<xsl:value-of select="position()"/>
																</xsl:otherwise>
															</xsl:choose>
														</B>
													</xsl:if>
													<xsl:if test="$yFormat!=&apos;replicates&apos; and $yFormat!=&apos;text&apos;">
														<xsl:if test="not($yFormat=&apos;replicates&apos; or $yFormat=&apos;text&apos;)">
															<xsl:if test="position()=1"><B>Mean</B></xsl:if>
															<xsl:if test="position()!=1">
																<xsl:choose>
																	<xsl:when test="$yFormat=&apos;SD&apos;">
																		<B>SD</B>
																	</xsl:when>
																	<xsl:when test="$yFormat=&apos;SE&apos;">
																		<B>SEM</B>
																	</xsl:when>
																	<xsl:when test="$yFormat=&apos;CV&apos;">
																		<B>%CV</B>
																	</xsl:when>
																	<xsl:when test="$yFormat=&apos;SDN&apos;">
																		<xsl:if test="position()=2"><B>SD</B></xsl:if>
																		<xsl:if test="position()=3"><B>N</B></xsl:if>
																	</xsl:when>
																	<xsl:when test="$yFormat=&apos;SEN&apos;">
																		<xsl:if test="position()=2"><B>SEM</B></xsl:if>
																		<xsl:if test="position()=3"><B>N</B></xsl:if>
																	</xsl:when>
																	<xsl:when test="$yFormat=&apos;CVN&apos;">
																		<xsl:if test="position()=2"><B>%CV</B></xsl:if>
																		<xsl:if test="position()=3"><B>N</B></xsl:if>
																	</xsl:when>
																	<xsl:when test="$yFormat=&apos;low-high&apos;">
																		<xsl:if test="position()=2"><B>+Error</B></xsl:if>
																		<xsl:if test="position()=3"><B>-Error</B></xsl:if>
																	</xsl:when>
																	<xsl:when test="$yFormat=&apos;upper-lower-limits&apos;">
																		<xsl:if test="position()=2"><B>UpperLimit</B></xsl:if>
																		<xsl:if test="position()=3"><B>LowerLimit</B></xsl:if>
																	</xsl:when>
																</xsl:choose>
															</xsl:if>
														</xsl:if>
													</xsl:if>
												</xsl:if>
					 				
	   			</TD>
										</xsl:for-each>
									</xsl:for-each>
								</xsl:if>
							</TR>
						</xsl:if>
						<TR>
							<xsl:for-each select="ps:RowTitlesColumn/ps:Subcolumn">
								<td valign="top" nowrap="1">
									<xsl:attribute name="width"><xsl:value-of select="$width"/>%</xsl:attribute>
									<xsl:apply-templates select="ps:d"/>
									<xsl:if test="count(ps:d)=0"><br/></xsl:if>
								</td>
							</xsl:for-each>
							<xsl:if test="not($isXAdvancedColumn)">
								<xsl:for-each select="ps:XColumn/ps:Subcolumn">
									<td valign="top" nowrap="1">
										<xsl:attribute name="width"><xsl:value-of select="$width"/>%</xsl:attribute>
										<xsl:apply-templates select="ps:d"/>
										<xsl:if test="count(ps:d)=0"><br/></xsl:if>
									</td>
								</xsl:for-each>
							</xsl:if>
							<xsl:if test="$isXAdvancedColumn">
								<xsl:for-each select="ps:XAdvancedColumn/ps:Subcolumn">
									<td valign="top" nowrap="1">
										<xsl:attribute name="width"><xsl:value-of select="$width"/>%</xsl:attribute>
										<xsl:apply-templates select="ps:d"/>
										<xsl:if test="count(ps:d)=0"><br/></xsl:if>
									</td>
								</xsl:for-each>
							</xsl:if>
							<xsl:for-each select="ps:YColumn/ps:Subcolumn">
								<td valign="top" nowrap="1">
									<xsl:attribute name="width"><xsl:value-of select="$width"/>%</xsl:attribute>
									<xsl:apply-templates select="ps:d"/>
									<xsl:if test="count(ps:d)=0"><br/></xsl:if>
								</td>
							</xsl:for-each>
						</TR>
					</TABLE>
					<br/>
					<xsl:apply-templates select="ps:Info"/>
					<br/>
					<hr/>
					<br/>
				</xsl:for-each>
			</BODY>
		</HTML>
	</xsl:template>
	<!--<xsl:template match="ps:d">
	<xsl:choose>
		<xsl:when test="@Excluded and string-length(text())" >
		    <font color="#0000ee">
	      		<xsl:apply-templates select="node()"/>*		
		    </font>
		</xsl:when>
	    <xsl:otherwise>
			<xsl:apply-templates select="node()"/>
		</xsl:otherwise>
	</xsl:choose>
	<xsl:if test="position()!=last()"><br/></xsl:if>
</xsl:template>-->
	<xsl:template match="ps:d">
		<xsl:choose>
			<xsl:when test="@Excluded and string-length(text())">
				<xsl:choose>
					<xsl:when test="../../../@EVFormat=&apos;AsteriskAfterNumber&apos;">
						<font color="#0000ee">
							<xsl:apply-templates select="node()"/>*
						</font>
					</xsl:when>
					<xsl:when test="../../../@EVFormat=&apos;Blank&apos;">
					</xsl:when>
					<xsl:otherwise>
						<xsl:apply-templates select="node()"/>
					</xsl:otherwise>
				</xsl:choose>
			</xsl:when>
			<xsl:otherwise>
				<xsl:apply-templates select="node()"/>
			</xsl:otherwise>
		</xsl:choose>
		<xsl:if test="position()!=last()"><br/></xsl:if>
	</xsl:template>
	<xsl:template match="ps:Title">
		<b><xsl:apply-templates select="node()"/></b>
	</xsl:template>
	<xsl:template match="node()">
		<xsl:copy>
			<xsl:apply-templates select="node()"/>
		</xsl:copy>
	</xsl:template>
	<xsl:template match="ps:Font">
		<font>
			<xsl:if test="@Size">
				<xsl:attribute name="STYLE">font-size:<xsl:value-of select="@Size"/>pt</xsl:attribute>
			</xsl:if>
			<xsl:copy-of select="@*"/>
			<xsl:apply-templates select="node()"/>
		</font>
	</xsl:template>
	<xsl:template match="/">
		<HTML>
			<BODY>
				<xsl:apply-templates select="//ps:GraphPadPrismFile"/>
			</BODY>
		</HTML>
	</xsl:template>
</xsl:stylesheet>
