# Supplementary material for: Alteration of the cutaneous microbiome in psoriasis and potential role in Th17 polarization
Source: Microbiome. 2018 Sep 5;6:154. doi: 10.1186/s40168-018-0533-1 (PMC6125946; doi:10.1186/s40168-018-0533-1)
Supplement: Supplementary file 5 — OTU table summarized to genus level used for correlation analysis. (CSV 1031 kb) [file 40168_2018_533_MOESM5_ESM.csv]

OTU ID	X7300.LN	X7300.LL	X7350.B	X7356.L	X7311.ArL	X7326.LN	X7365.L	X7330.LN	X7330.ArN	X7330.LL	X7307.SN	X7352.Ax	X7307.LN	X7354.B	X7307.BL	X7325.ArN	X7358.L	X7300.BL	X7302.TL	X7306.TL	X7363.S	X7363.T	X7363.Ar	X7302.ArL	X7302.LN	X7302.ArN	X7307.ArL	X7362.T	X7357.Ar	X7322.ArL	X7327.LN	X7321.TN	X7321.TL	X7321.ArN	X7367.L	X7368.L	X7324.LN	X7359.S	X7313.LN	X7370.T	X7313.TL	X7310.LL	X7320.ArN	X7310.LN	X7320.ArL	X7320.SL	X7313.LL	X7327.LL	X7317.LN
[Eubacterium]	0.000254972	0.0003399626	0.000254972	0	0	0	0	0	0	0	0	0.0001699813	0	0	0.003654598	0	0	0.000254972	0	0.0018697943	0.0004249533	0.0048444671	0.0081591025	0	0	0	8.49906510284E-005	0	0.0006799252	0.0001699813	0	8.49906510284E-005	0	0	0.000254972	8.49906510284E-005	0.0009348972	0	0	0	0	0	0	8.49906510284E-005	0	0	0	0	0
[Prevotella]	0.0007649159	0.0001699813	0.0001699813	8.49906510284E-005	0.0005099439	0	0.0001699813	0.0001699813	8.49906510284E-005	8.49906510284E-005	8.49906510284E-005	0.0028046915	8.49906510284E-005	0.0016148224	0	0.0006799252	0.0004249533	0	0	0.0031446541	0	0.0005099439	0.0005099439	0.0079041305	0.0050994391	0.0021247663	0	0.0009348972	0.0003399626	0.0022947476	0	0.0022947476	0.0001699813	0.0007649159	0.0012748598	0.0003399626	0.0011048785	0.0009348972	0.0011048785	0.0017848037	8.49906510284E-005	0	0.0025497195	0	0.0005099439	0	0.0013598504	0	0.0011898691
[Ruminococcus]	0	0	0	0.000254972	0	0	8.49906510284E-005	0	0	0.0001699813	0	0	8.49906510284E-005	0.0003399626	0.0003399626	8.49906510284E-005	0.0004249533	0	0	8.49906510284E-005	0	0.0003399626	0.0008499065	0	0	0	8.49906510284E-005	0	0	8.49906510284E-005	0	8.49906510284E-005	0.0008499065	0.0001699813	0	0	8.49906510284E-005	8.49906510284E-005	8.49906510284E-005	0	0	0	0	0	0	0	0	0	0
1-68	0.0022947476	0.0011898691	0	0.0003399626	0.000254972	0.0027197008	0	0.0016148224	8.49906510284E-005	0.0024647289	0	0.0001699813	0	0.0001699813	0	0.0001699813	0.001954785	0.0128335883	0.0005949346	0.0009348972	0	8.49906510284E-005	0	0.0008499065	0.0034846167	0.0042495326	0	0	0.0001699813	0.0016148224	0.0016148224	0.0034846167	0.0054394017	0.0007649159	0.0008499065	0.003654598	0.0001699813	0	0.0005099439	8.49906510284E-005	8.49906510284E-005	8.49906510284E-005	0.0001699813	8.49906510284E-005	0	8.49906510284E-005	0.0006799252	0.0005949346	0.0003399626
5-7N15	0	0	0	0	0	0	0	0	0	0	0	0	0	0	0	0	0	0	0	0	0	0	0	0	0	0	0	0	0	0	0	0	0	0	0	0	0	0	0	0	0	0	0	0	0	0	0	0	0
A17	0	0	8.49906510284E-005	0	8.49906510284E-005	0	0	0.000254972	0	0	0	0	0	0	0	0	0	0	0	0	0	0	0	0	0	0	0	0	0	0	0	0	0	0	0	0	0	0	0	0	0	0	0	0	0	0	0	0	0
A55_D21	0	0	0	0	0	0	0	0	0	0	0	0	0	0.0005099439	0	0	0	0	0	0	0	0	0	0	0	0	0	0	0	0	0	0	0	0	8.49906510284E-005	0	0	0	0	0	0	0	0	0	0	0	0	0	0
Abies	0	8.49906510284E-005	0	0	0	0	0	0	0	0	0	0	0	0	0	0	0	0	0	0	0	0	0	0	0	0	0	0	0	0	0	0	0	0	0	0	0	0	0	0	0	0	0	0	0	0	0	0	0
Abiotrophia	0.0005949346	0.000254972	8.49906510284E-005	8.49906510284E-005	0	0	0.000254972	8.49906510284E-005	0	0	8.49906510284E-005	0.0027197008	0.0001699813	0.0005099439	0.0001699813	0	0.0010198878	0	0.000254972	8.49906510284E-005	0	0	0	0.003654598	0.001699813	0.0013598504	0	8.49906510284E-005	0.0069692334	0.0024647289	0.0027197008	0.0011048785	0.0003399626	0.0001699813	0.0068842427	0	0.0001699813	0.0001699813	0.0006799252	0.0006799252	0	8.49906510284E-005	0.0005099439	0.0001699813	0	0	0.0011048785	0	0.0017848037
Acaryochloris	0	0	0	0	0	0	0	0	8.49906510284E-005	0	0	0	0	0	0	0	8.49906510284E-005	0	0	0	0	0	0	0	0	0	0	0	0	0	0	0	0	0	0	0	0	0	0	0	0	0	0	0	0	0	0	0	0
Acetobacter	0	8.49906510284E-005	0	0	0	0	0	0	0	0	0.0022947476	0	0.0013598504	0	0.0001699813	0.000254972	0	0	0	0	0	0	0	0	8.49906510284E-005	0	0.0016148224	0	0	0	0	0	0	0	8.49906510284E-005	0	0.001954785	0	0	0	0	0	0	8.49906510284E-005	0	0	0	0	0
Acholeplasma	0	0	0	8.49906510284E-005	0	0	0	0	0	0	0	0	0	0	0	0	0	0	0	0	0	0	0	0	0	0	0	0	0	0	0	0	0	0	0	0	0	0	0	0	0	8.49906510284E-005	0.0017848037	0	0	0	0	0	0
Achromobacter	0	0	0	0	0	0	0	0	0	0	0	0	0	0	0	0	0	0	0	0	0	0	0	0	0	0	0	0	0	0	0	0	0	0	0	0	0	0	0	0	0	0	0	0	0	0	0	0	0
Acidaminococcus	0	0	8.49906510284E-005	8.49906510284E-005	0	0	0	0	0	0	0	0	0	0	0	0	0	0	0	0	0	0	0	0	0	0	0	0	0	0	0	0	0	0	0	0	0	0	0	0	0	0	0	0	0	0	0	0	0
Acidiphilium	0	0	0	0	0	0	0	0	0	0	0	0	0	0	0	0	0	0	0	0	0	0	0	0	0	0	0	0	0	0	0	0	0	0	0	0	0	0	0	0	0	0	0	0	0	0	0	0	0
Acidocella	0	0	0	0	0	0	0	0	8.49906510284E-005	0	8.49906510284E-005	0	0	0	0	0	0	0	0	0	0	0	0	0	0	0	0	0	0	0	0	0	0	0	0.0001699813	0	0	0	0	0	0	0	0	0	0	0	0	0	0
Acidovorax	8.49906510284E-005	8.49906510284E-005	0	8.49906510284E-005	0	0	0.000254972	0	0	0	0	0	0	0	0	0	0.0001699813	0	0	0	0	0	0	0	0	0	0	0	0	0.000254972	0	0	0	0	8.49906510284E-005	0	0	0	0	0	0	8.49906510284E-005	0.0003399626	0	0.0001699813	0	0	0	0
Acinetobacter	0.001699813	0.0010198878	0.0050144484	0.0004249533	0.0004249533	0.0009348972	0.0024647289	0.0003399626	8.49906510284E-005	0.0007649159	0.001699813	0.0016148224	0.0614482407	0.0068842427	0.0085840558	0.000254972	0.0208227095	0	8.49906510284E-005	0.0223525412	0.0004249533	0.0046744858	0.0148733639	0.0001699813	0.0003399626	0.0003399626	0.0060343362	0	0	0.0162332143	0.0245622981	0.0125786164	0.0169131396	0.0293217746	0.0062893082	0.0114737379	0.0026347102	0.0005949346	0.0013598504	0.0010198878	0.0004249533	0.000254972	0.0018697943	0.0003399626	0.0276219616	0.0011048785	0.0005949346	0.0186129526	0.0011898691
Actinoallomurus	0	0	0	8.49906510284E-005	0	0	0	0	0.0001699813	0	0	8.49906510284E-005	0	8.49906510284E-005	0	0	0	0	0	0	0	0	0	0	0	0	0	0	0	0	0	0	0	0	0	0	0	0	0	0	0	0	0.0001699813	0	0	0	0	0	0
Actinoalloteichus	0	0	0	0	0	0	0	8.49906510284E-005	0.000254972	0.0001699813	0	0	0	0	0	0	0	0	0	0	0	0	0	0	0	0	0	0	0	0	0	0	0	0	0	0	0	0	0	0	0	0	0	0	0	0	0	0	0
Actinobacillus	0	0	0	8.49906510284E-005	0	0	0	0	0	0	0	0	0	0.0005099439	0	8.49906510284E-005	0	0	0	0	0	0	0	0.0050144484	0.0001699813	0.0008499065	0	8.49906510284E-005	8.49906510284E-005	0.0003399626	0.0001699813	0.0007649159	0.0005949346	0	8.49906510284E-005	8.49906510284E-005	0	0	0	0.0001699813	0	0	0	0	0	0	0	0	0
Actinobaculum	0	8.49906510284E-005	0	0	0	0	0.0007649159	0	0	0	0	0	0	8.49906510284E-005	0	8.49906510284E-005	0.0003399626	0	0	0	8.49906510284E-005	8.49906510284E-005	0.0001699813	0	0	0	0	0	0	8.49906510284E-005	0	0	0	0	0	0	0	0	0	0	0	0	0	0	0	0	0	0	0
Actinocatenispora	0	0	0	0	0	0	0	0	8.49906510284E-005	0	0	0	0	0	0	0	0	0	0	0	0	0	0	0	0	0	0	0	0	0	0	0	0	0	0	0	0	0	0	0	0	0	0	0	0	0	0	0	0
Actinocorallia	0	0	0	0	8.49906510284E-005	0	0	0	0	0	0	0	0	8.49906510284E-005	0	0	0	0	0	0	0	0	0	0	0	0	0	0	0	0	0	0	0	0	0	0	0	0	0	0	0	0	0	0	0	0	0	0	0
Actinomadura	0	0	8.49906510284E-005	0.000254972	0	0	0	0.0003399626	0.0007649159	0	0	0	0	0.0006799252	0	0	0	0	0	0	0	0	0	0	0	0	0	0	0	0	0	0	0	0	0	0	0	0	0	0	0	0	0	0	0	0	0	0	8.49906510284E-005
Actinomyces	0.0009348972	8.49906510284E-005	0.0003399626	0.0026347102	8.49906510284E-005	0.0022947476	0.0057793643	8.49906510284E-005	8.49906510284E-005	0	0.0003399626	0.0077341492	0.0022947476	0.0050144484	0.0008499065	0.0032296447	0.0037395886	0	0.0005099439	0.0017848037	0.0008499065	0.0010198878	0.0005099439	0.0139384668	0.0042495326	0.0038245793	0.0013598504	0.0032296447	0.0042495326	0.0047594765	0.0012748598	0.0016148224	0.0039945606	0.0059493456	0.0014448411	0.0004249533	0.0012748598	0	0.0038245793	0.0024647289	0.0001699813	0.0007649159	0.0050994391	0.0001699813	0.0016148224	0.0008499065	0.0052694204	0.0011898691	0.0009348972
Actinomycetospora	0.0001699813	8.49906510284E-005	0.0005099439	0.0005099439	0	8.49906510284E-005	8.49906510284E-005	0	0	0	8.49906510284E-005	8.49906510284E-005	8.49906510284E-005	8.49906510284E-005	8.49906510284E-005	0	8.49906510284E-005	0	0	0	0	8.49906510284E-005	0.0001699813	0	0	0	8.49906510284E-005	0	8.49906510284E-005	8.49906510284E-005	8.49906510284E-005	0	0	0	0	0.0005099439	0	0	0	0	0	0	0.000254972	0	0	0.0003399626	0	0	0
Actinoplanes	0.0005949346	0.0004249533	0.0004249533	8.49906510284E-005	0.000254972	0	8.49906510284E-005	0	0	0	0	0	0	0.0001699813	0	0	0	0	0	0	0	0.0004249533	0	0	0	0	0	0	0	0	0	0	0	8.49906510284E-005	8.49906510284E-005	0	0	0	0	0	0	0	0	0	0	0	0	0	0
Actinopolymorpha	0	0	8.49906510284E-005	0	0	0	0	0	8.49906510284E-005	0	0	0	0	0.000254972	0	0	0	0	0	0	0	0	0	0	0	0	0	0	0	0	0	0	0	0	0	0	0	0	0	0	0	0	0	0	0	0	0	0	0
Actinotalea	0.000254972	0.0005099439	0.0003399626	0	0	8.49906510284E-005	0	0.0004249533	8.49906510284E-005	0	0	0	0	0	0	0	0	0	0	0	0	0	0	0	0	0	0	0	0	0	0.000254972	0	8.49906510284E-005	0	0.0001699813	0	0	0	0	0	0	0.0001699813	0	0	0	0	0	0	0
Adhaeribacter	0.0025497195	0.0022947476	0.0008499065	8.49906510284E-005	0	8.49906510284E-005	0.0009348972	0.0001699813	0.0018697943	0.0001699813	0	0	8.49906510284E-005	0.0003399626	0	0	8.49906510284E-005	0	0	0	0	0	0	0	0	0	0	0	0	0	0.000254972	0.0001699813	8.49906510284E-005	0.000254972	0.0004249533	0	8.49906510284E-005	0	0	0	0	0	0	0	0	0	0	0	8.49906510284E-005
Adlercreutzia	0	0	0	0	0	0	0	0	0	0	0	0	0	0	0	0	0	0	0	0.0001699813	0	0	0	0	0	0	0	0	0	8.49906510284E-005	0	0	0	0	0	0	0	0	0	0	0	0	0	0	0	0	0	0	0
Aequorivita	0	8.49906510284E-005	0	0	0	0	0	0	0	0	0	0	0	0	0	0	0	0	0	0	0	0	0	0	0	0	0	0	0	0	0	0	0	0	0	0	0	0	0	0	0	0	0	0	0	0	0	0	0
Aerococcus	0.0006799252	0.0003399626	0.0009348972	0.0018697943	0.0001699813	8.49906510284E-005	0	0.0004249533	0.0001699813	0.000254972	0	0.0020397756	0.0001699813	0.0014448411	0	0.000254972	0.0105388407	0.0001699813	0	0.0030596634	0.0001699813	8.49906510284E-005	0.000254972	8.49906510284E-005	8.49906510284E-005	0	0	0	0	0.000254972	0.0004249533	0.0020397756	0.0028896821	0.0045045045	0.0025497195	0.0006799252	0.0026347102	8.49906510284E-005	0.0005949346	0	0	8.49906510284E-005	0.0003399626	0.000254972	0	0.000254972	0.0005099439	0.0005099439	0.0006799252
Aeromicrobium	0.0024647289	0.0011048785	0.0004249533	0.0010198878	0.0021247663	0	0	0.0008499065	0.0003399626	0.0005949346	0	0	0.0012748598	0.0005099439	8.49906510284E-005	8.49906510284E-005	0.0004249533	0	0	0	8.49906510284E-005	0	0	8.49906510284E-005	0	8.49906510284E-005	0.0001699813	0	0	0.0004249533	0	0	0	0	0.0006799252	0.0005099439	0.0001699813	0	0	0	0	0	0	0	0.000254972	0	0	0	0
Afifella	0.0003399626	0.000254972	0.0007649159	0	0	0	0	0.000254972	0.0005099439	0	0	8.49906510284E-005	0	0	0	0	0	0	0	0	0	0.0001699813	0	0	0	0	0	0	0	0	0	0	0	0	0.0001699813	0	0	0.0001699813	8.49906510284E-005	0	0.0007649159	0	0	0	0	8.49906510284E-005	8.49906510284E-005	0	0
Aggregatibacter	0	0	8.49906510284E-005	0	0	0	0.0003399626	0	0	0	0	0.0006799252	0	8.49906510284E-005	0	0.0001699813	8.49906510284E-005	0	0	0	0	0	0	0.000254972	0.0003399626	0	0	8.49906510284E-005	0.0005949346	0	0.000254972	0.0010198878	0.0001699813	0.000254972	0.0008499065	0	0	0	0.0017848037	0.0003399626	0.0001699813	0	0	8.49906510284E-005	8.49906510284E-005	0	0.0005949346	0.0006799252	0
Agrobacterium	0.0047594765	0.0032296447	0.0014448411	0.0015298317	0.0112187659	0.0108788033	0.0007649159	0.0015298317	0.0018697943	0.0005099439	0.0003399626	0.0014448411	0.0096039436	0.0023797382	0.0062043175	0.0003399626	0.0028896821	0	0	0.0005099439	0	0.0005949346	0.0017848037	0.0001699813	0.0003399626	0.0003399626	0.0027197008	8.49906510284E-005	0	0.0065442801	0.0007649159	0.0014448411	0.0013598504	0.001954785	0.0082440931	0.0099439062	0.0005099439	0.0004249533	0.0015298317	0.0003399626	0.0006799252	0.0008499065	0.005354411	0.0011048785	0.048699643	0.0086690464	0.0008499065	0	8.49906510284E-005
Agrococcus	0.001699813	0.0011048785	0.001699813	0.0001699813	0	0	0	0.0005949346	0.0005949346	0.0001699813	0	0	0.0004249533	0.0009348972	0.0001699813	0.0003399626	0.0008499065	0	0	0	0	0	0	0	0	0	0	0	0	0.000254972	0	0.000254972	0.0001699813	0	0.0007649159	0	8.49906510284E-005	0	0.000254972	0	0	0.0001699813	8.49906510284E-005	0	0	0	8.49906510284E-005	0.0009348972	0
Agromyces	8.49906510284E-005	0.0008499065	0.0001699813	0.000254972	0.000254972	0	0	0	0.000254972	8.49906510284E-005	0	0	0	0.0001699813	0	0	0	0	0	0	0	0	0	0	0	0	0	0	0	0	0	0	0	0	8.49906510284E-005	0	0	0	0	0	0	0	0	0	0	0	0	0	0
Akkermansia	0	0	0	0	0	0	0	0	0	0	0	0	0	0	8.49906510284E-005	0	0	0	0	0.0004249533	0	0	8.49906510284E-005	0	0	0	0	0.0003399626	0	0	8.49906510284E-005	0	0	0	0	0	0	0	0	8.49906510284E-005	0	0	0	0	0	0	0	0	0
Alcanivorax	0	0	0	0	0	0	0	0	0	0	0	0	0	0	0	0	0	0	0	0	0	0	0	0	0	0	0	0	0	0	0	0	0	0	0	0	0	0	0	0	0	0	0	0	0	0	0	0	0
Algoriphagus	0	0	0	0	0	0	0	0	0	0	0	0	0	0	0	0	0	0	0	0	0	0	0	0	0	0	0	0	0	0	0	0	0	0	0	0	0	0	0	0	0	0	0	0	0	0	0	0	0
Alicyclobacillus	0.0001699813	0.000254972	0.0011048785	0.000254972	0	0	0.0001699813	0	8.49906510284E-005	8.49906510284E-005	0	0	8.49906510284E-005	0.0005099439	0	0	0	0	0	0	0	0	0	0	0	0	0	0	0	0	0	0	0	0	0	0	0	0	0	0	0	0	0	8.49906510284E-005	0	0	0	0	0
Alkalibacterium	0	0	0	0	8.49906510284E-005	0	0	0	0	0	0	0	0	0	0	0	0	0	0	0	0	0	0	0	0	0	0	0	0	0	0	0.0001699813	0.0004249533	8.49906510284E-005	0	0	0	0	0	0	0	0	0	0	8.49906510284E-005	0	0	0	0
Alkaliphilus	0	0	0	0	0	0	0	0	0	0	0	0	0	0.000254972	0	0	0	0	0	0	0	0	0	0	0	0	0	0	0	0	0	0	0	0	0	0	0	0	0	0	0	0	0	0	0	0	0	0	0
Alkanindiges	0	0	0	0	0	0	0	0	0	0	0	0	0	0	0	0	0	0	0	0	0	0	0	0	0	0	0	0	0	0	0	0	0	0	0	0	0	0	0	0	0	0	0	0	0	0	0	0	0
Allobaculum	0	0	0	0	0	0	0	0	0	0	0	0	0	0	0	0	0	0	0	0	0	0	0	0	0	0	0	0	0	0	8.49906510284E-005	0	0	0	0	0	0	0	0	0	0	0	0	0	0	0	0	0	0
Alloiococcus	0.0025497195	0.0010198878	0	0	0	0	0	0.0003399626	0.0001699813	0.0001699813	0	0	0	0.0011898691	0.0001699813	0	0	0	0	0	0.000254972	8.49906510284E-005	0.0003399626	8.49906510284E-005	0.0001699813	0.000254972	0	0	0	8.49906510284E-005	0	0.0012748598	0.000254972	0.001699813	0.0001699813	0	0	0.0001699813	0	0	0	0	0	0	0	0	0	0	0
Alteromonas	0	0	0	0	0	0	0	0	0	0	0	0	0	0	0	0	0	0	0	0	0	0	0	0	0	0	0	0	0	0	0	0	0	0	0	0	0	0	0	0	0	0	0	0	0.000254972	0	0	0	0
Amaricoccus	0.0009348972	0.000254972	0.0012748598	0	0.0006799252	8.49906510284E-005	0	0.0005949346	0.000254972	8.49906510284E-005	0	0	0.0009348972	0.0005099439	8.49906510284E-005	0.000254972	0.0009348972	0	0	0	0	8.49906510284E-005	0	0	8.49906510284E-005	0	8.49906510284E-005	8.49906510284E-005	8.49906510284E-005	8.49906510284E-005	0	0.0005099439	8.49906510284E-005	0	0.0006799252	0.0016148224	0.0001699813	8.49906510284E-005	0.000254972	0.0005949346	0.0004249533	0	0	8.49906510284E-005	0.0001699813	0	0.0005099439	0	0
Ammoniphilus	0	0	0.0001699813	0	0	0	0	0.0001699813	0	0	0	0	0.000254972	0	0	0	0	0	0	0	0	0	0	0	0	0	0	0	0	0	0	0	0	0	0	0	0	0	0	0	0	0	0	0	0	0	0	0	0
Amycolatopsis	8.49906510284E-005	0	0	0	0	0	0	0.0003399626	0.0029746728	8.49906510284E-005	0	0	0.0014448411	0.0001699813	0.0001699813	0	0	0	0	0	0	0	0	0	0	8.49906510284E-005	0.000254972	0	0	0	0	0	0	0	8.49906510284E-005	0	0	0	0	0	0	0	0	0	0	0	0	0	0
Anaerobiospirillum	0	0	0	0	0	0	0	0	0	0	0	0	0	0	0	0	0	0	0	0	0	0	0	0	0	0	0	0	0	0	0	0	0	0	0	0	0	0	0	0	0	0	0	0	0	0	0	0	0
Anaerococcus	0.0898351181	0.077681455	0.0313615502	0.0037395886	0.0087540371	0.0195478497	0.0169131396	0.0029746728	0.0010198878	0.0040795512	0.0007649159	0.0250722421	0.0066292708	0.0081591025	0.01436342	0.0046744858	0.016318205	0.3035016148	0.0267720551	0.0303416624	0.0420703723	0.0547339793	0.0423253442	0.0305116437	0.0522692504	0.0631480537	0.0203977562	0.0003399626	0.0402005779	0.0661227265	0.0174230835	0.0240523542	0.0462349142	0.0220125786	0.0125786164	0.0327214006	0.0279619242	0.0027197008	0.0091789903	0.0022097569	0.0011898691	0.0028896821	0.0004249533	0.0026347102	0.0005099439	0	0.0095189529	0.0193778684	0.0067992521
Anaerofustis	0	0	0	0	0	0	0	0	0	0	0	0	0	0	0	0	0	0	0	0	0	0	0	0	0	0	0	0	0	0	0	0	0	0	0	0	0	0	0	0	0	0	0	0	0	0	0	0	0
Anaerolinea	0	0	0	0	0	0	0	0	0.0001699813	0	0	0	0	8.49906510284E-005	0	0	0	0	0	0	0	0	0	0	0	0	0	0	0	0	0	0	0	0	0	0	0	0	0	0	0	0	0	0	0	0	0	0	0
Anaeromyxobacter	0	0	0	0	0	0	0	0	0	0	0	0	0	0	0	0	0	0	0	0	0	0	0	0	0	0	0	0	0	0	0	0	0	0	0	0	0	0	0	0	0	0	0	0	0	0	0	0	0
Anaeroplasma	0	0	0	0	0	8.49906510284E-005	0	0	0	0	0	0	0	0	0	0	0	0	0	0	0	0	0	0	0	0	0	0	0	0	0	0	0	0	0	0	0	0	0	0	0	0	0	0	0	0	0	0	0
Anaerospora	0	8.49906510284E-005	0	0.0007649159	0.0014448411	0	0	0	0.0001699813	0	0	0	0	0	0	0	0	0	0	0	0	0	0	0	0	0	0	0	0	0	0	8.49906510284E-005	0	0	0	0	0	0	0	0	0	8.49906510284E-005	0.000254972	0	0.0022097569	0.0001699813	0	0	0
Anaerostipes	8.49906510284E-005	0	0	0	0	0	0	0	0	0	0	0	0	0	0	0	8.49906510284E-005	0	0	0.0001699813	0	0	8.49906510284E-005	0	0	0	0	0	0	0	0	0	0	0	0	0	0	0	8.49906510284E-005	0	0	0	0	0	0	0	0	0	0
Anaerotruncus	0	0	0	0	0	0	0	0	0	0	0	0	0	0	0	0	0	0	0	0	0	0	0	0	0	0	0	0	0	0	0	0	0	0	0	0	0	0	0	0	0	0	0	0	0	0	0	0	0
Anaerovibrio	0	0	0	0	0	0	0	0	0	0	0	0	0	0	0	0	8.49906510284E-005	0	0	0	0	0	0	0	0	0	0	0	0	0	0	0	0	0	0	0	0	0	0	0	0	0	0	0	0	0	0	0	0
Anaerovorax	0	0	0	0	0	0	0	8.49906510284E-005	0	0	0	0	0	0	0	0	0	0	0	0	0	0	0	0	0	0	0	0	0	0	0	0	0	0	0	0	0	0	0	0	0	0	0.0033146354	0	0	0	0	0	0
Aneurinibacillus	0	0	0	0	0	0	0	0	0	0	0	0	0	0	0	0	0	0	0	0	0	0	0	0	0	0	0	0	0	0	0	0	0	0	0	0	0	0	0	0	0	0	0	0	0	0	0	0	0
Anoxybacillus	0	0	0	0	0	0	0	0	0	0	0	0.0004249533	0	0	0	8.49906510284E-005	8.49906510284E-005	0	0	0	0	0	0	0	0	8.49906510284E-005	0	0	0	0	0	0	0	0	0	0	0	0	0	0	0	0	0	0	0	0	0	0	0
Aquabacterium	0	0	0	0	0	0	0	0	0	0	0	0	0	0	0	0	0	0	0	0	0	0	0	0	0	0	0	0	0	0	0	0	0	0	0	0	0	0	0	0	0	0	0	0	0	0	0	0	0
Aquaspirillum	0	0	0	0	0	0	0	0	0	0	0	0	0	0	0	0	0	0	0	0	0	0	0	0	0	0	0	0	0	0	0	0	0	0	0	0	0	0	0	0	0	0	0	0	0	0	0	0	0
Aquicella	0	0	0.0001699813	8.49906510284E-005	0	0	0	0	0	0	0	0	0	0	0	0	0	0	0	0	0	0	0	0	0	0	0	0	0	0	0	0	0	0	0	0	0	0	8.49906510284E-005	0	0.0010198878	0	0	0	0	0	0	0	0
Aquimarina	0	0	0	0	0	0	0	0	0	0	0	8.49906510284E-005	0	0	0	0	0	0	0	0	0	0	0	0	0	0	0	0	0	0	0	0	0	0	0	0	0	0	0	0	0	0	0	0	0	0	0	0	0
Arcanobacterium	0	0	0	0	0	0	8.49906510284E-005	0	0	0	0	8.49906510284E-005	0	0	0	0	0	0	0	0	0	0	0	0	0	0	0	0	0	0.0033146354	0	0	8.49906510284E-005	0	0	0	0	0	0	0	0	0	0	0	0	0	0	0	0
Arcobacter	0	0	0	0	0	0	0	0	0	0	0	0	0.0001699813	0	0	0	0	0	0	8.49906510284E-005	0	0	0	0	0	0	0	0	0	0	0	8.49906510284E-005	8.49906510284E-005	0.000254972	0.0001699813	0	0	0	0	0	0	0	0	0	0.0001699813	0	0	0	0
Ardenscatena	0	0	0	8.49906510284E-005	0	0	0	8.49906510284E-005	8.49906510284E-005	0	0	0	0	0	0	0	0	0	0	0	0	0	0	0	0	0	0	0	0	0	0	0	0	0	0	0	0	0	0	0	0	0	0	0	0	0.0001699813	0	0	0
Arenibacter	0	0	0	0	0	0	0	0	0	0	0	0	0	0	0	0	0	0	0	0	0	0	0	0	0	0	0	0	0	0	0	0	0	0	0	0	0	0	0	0	0	0	0	0	0.0001699813	0	0	0	0
Arenimonas	0	0.000254972	0	0	0.0001699813	0	0	0	0.0001699813	0	0	0	0	0.0003399626	0	0	0	0	0	0	0	0	0	0	0	0	0	0	0	0	0	0	0	0	0	0	0	0	0	0	0	0	0	0	0	0	0	0	0
Arsenicicoccus	0	0	0.0005949346	8.49906510284E-005	0	0.0001699813	0	0	0	0	0	0	0	0	0	0	0	0	0	0.000254972	0	0	0	0	0	0	0	0	8.49906510284E-005	0	0.0005949346	0.0001699813	0	0	0	0.0003399626	0	0	0	0	0	0	0	0	0	0	0	0.0007649159	0
Arthrobacter	0.0008499065	0.0003399626	0.0015298317	0.0005949346	0.0001699813	0.0050144484	0.0011048785	0.0010198878	0.0005099439	0.0004249533	0	8.49906510284E-005	0.0004249533	0.0017848037	0.0003399626	0.0003399626	0.0015298317	0	0	0.0005099439	0	0.0001699813	0	0.0001699813	0	0.000254972	0.0001699813	0	0	0.000254972	0.001699813	0.000254972	0.0004249533	0.0003399626	0.0007649159	0.000254972	0	0	0	0	0	0.000254972	0.0001699813	0.0005099439	0	0	0.0001699813	0	0.000254972
Arthronema	0	0	0	0	0	0	0	0	0	0	0	0	0	0	0	0	0	0	0	0	0	0	0	0	0	0	0	0	0	0	0	0	0	0	0	0	0	0	0	0	0	0	0	0	0	0	0	0	0
Asteroleplasma	0	0	0	0	0	0	0	0	0	0	0	0	0	0	0	0	0	0	0	0	0	0	0	0	0	0	0	0	0	0	0	0	0	0	0	0	0	0	0	0	0	0	0	0	0	0	0	0	0
Asticcacaulis	0.0003399626	0	0.0001699813	0	0.0005949346	0	0	0	8.49906510284E-005	0	0	0	0	0.0001699813	0	0	0.0001699813	0	0	0	0	0	0	0	0	0	0	0	0	0	0	0	0	0	0	0	0	0	0	8.49906510284E-005	0	0	0	0	0	0	0	0	0
Atopobium	8.49906510284E-005	0	0	0	0	8.49906510284E-005	0.0005949346	0.000254972	0	0	0	0.0125786164	0	8.49906510284E-005	8.49906510284E-005	0.0004249533	0.0006799252	8.49906510284E-005	0	0	0	0	0	0.0028896821	0.0005949346	0.0005099439	8.49906510284E-005	0.0001699813	0.0001699813	0.0005099439	0.0005099439	0.0028046915	0.0066292708	0.0012748598	0.0612782594	0.0181879993	0.0006799252	8.49906510284E-005	0.0016148224	0.0001699813	0	0.000254972	0	0	0	8.49906510284E-005	0.0013598504	8.49906510284E-005	0.0001699813
Aurantimonas	0	0	0	0	0	0	0	0.0001699813	0	0	0	0	0	0	0	0	0	0	0	0	0	0	0	0	0	0	0	0	0	0	0	0	0	0	0	0	0	0	0	0	0	0	0	0	0	0	0	0	0
Azospira	0	0	8.49906510284E-005	0	0	0	0	0.0001699813	8.49906510284E-005	0.0001699813	0	0	0.0001699813	0	0	0	0	0	0	0	0	0	0	0	0	0	0	0	0	0	0	0.0001699813	0	0	8.49906510284E-005	0	0	0	0.0015298317	0	0.0004249533	0	0	0	0	0	0.0005949346	0	0
Azospirillum	0.0001699813	0	0	0	0	0	0.0003399626	0.000254972	0	0	0	0.0001699813	8.49906510284E-005	0	0	0	0	0	0	0	0	0	0	0	0	0	0	0	0	0	0	0	0	0.000254972	0	0	0	0	8.49906510284E-005	0	0	0	0	0	0	0	0.000254972	0	0
B-42	8.49906510284E-005	0	0	0	0	0	0	0	0	0	0	0	0	0	0	0	0	0	0	0	0	0	0	0	0	0	0	0	0	0	0	0	0	0	0	0	0	0	0	0	0	0	0	0	0	0	0	0	0
Bacillus	0.0048444671	0.0037395886	0.0087540371	0.0011048785	8.49906510284E-005	0.0004249533	0.0010198878	0.0015298317	0.0020397756	0.0012748598	0.0001699813	0.0037395886	0.0011048785	0.0141934387	0.0001699813	0.0071392147	0.0004249533	0	0	0.0020397756	8.49906510284E-005	0.000254972	0.0001699813	0	0.0001699813	0.0125786164	0.0003399626	0	8.49906510284E-005	0.0033146354	0.0093489716	0.0006799252	0.0057793643	0.0005099439	0.0015298317	0.0008499065	0.0001699813	0	0.0001699813	8.49906510284E-005	0	0.0004249533	0.0003399626	0.0005949346	0	0	0.0001699813	0.0156382798	0.0011898691
Bacteriovorax	0	0	0	0	0	0	0	0	0	0	0	0	0	0	0	0	0	0	0	0	0	0	0	0	0	0	0	0	0	0	0	0	0	0	0	0	0	0	0	0	0	0	0.0003399626	0	8.49906510284E-005	0	0	0	0
Bacteroides	0.000254972	8.49906510284E-005	0.000254972	0.001699813	0.0003399626	0	8.49906510284E-005	0.000254972	0	0	0	8.49906510284E-005	0.0001699813	0.0001699813	0.0022947476	8.49906510284E-005	0.0012748598	0.0003399626	0	0.0130885603	0	0.0004249533	0.0005099439	8.49906510284E-005	0	8.49906510284E-005	8.49906510284E-005	8.49906510284E-005	0.0005099439	0.0004249533	0.0012748598	0.0005099439	0.0016148224	0.0021247663	0.000254972	0.0005099439	0.0007649159	0.0001699813	0.0011048785	0.0001699813	8.49906510284E-005	0.0005099439	8.49906510284E-005	0.0003399626	0	0	0.0011048785	0	0.0001699813
Balneimonas	0.0196328404	0.0124086351	0.0015298317	8.49906510284E-005	0.0028046915	0.000254972	8.49906510284E-005	0.0008499065	0.0006799252	0.0005949346	0	0	0	0.0007649159	0	0.0003399626	0.0003399626	0	0	0.000254972	0	0.0003399626	8.49906510284E-005	8.49906510284E-005	0	0	8.49906510284E-005	0	0	0.000254972	0	0.0001699813	0	0	0.0005099439	0	0	8.49906510284E-005	0.0003399626	0	0	0.0001699813	0.0001699813	8.49906510284E-005	0	0.0004249533	8.49906510284E-005	0	0.000254972
Balneola	0	0	0	0	0	0	0	0	0	0	0	0	0	0	0	0	0	0	0	0	0	0	0	0	0	0	0	0	0	0	0	0	0	0	0	0	0	0	0	0	0	0	0	0	0	0	0	0	0
Bdellovibrio	0	0	0	0	0.0008499065	0	8.49906510284E-005	0	0	0	0	0	0	8.49906510284E-005	0	0	0	0	0	0	0	0	0	0	0	0	0	0	0	0	0	0	0	0	0	0	8.49906510284E-005	0	0	0	0.0009348972	0	8.49906510284E-005	0	0.0003399626	8.49906510284E-005	8.49906510284E-005	0	0
Beijerinckia	0.000254972	0	0.0013598504	0	0	0	0	0	8.49906510284E-005	8.49906510284E-005	0	8.49906510284E-005	0	0	0	0	0	0	0	0	0	0	0	0	0	0	0	8.49906510284E-005	0	8.49906510284E-005	0	0	8.49906510284E-005	0	0.0001699813	0.0025497195	0	8.49906510284E-005	0.001954785	0	0.0016148224	0	0	0	0	0	0.0005949346	0	0
Bifidobacterium	0	0	0	0	0	0	0	0	0	0	0	0	0	0	0	0	0	0	0	0	0	0	0	0	0	0	0	0	0	0	0	0	0	8.49906510284E-005	0	0	0	0	0	0	0	0	0	0	0	0	0	0	0
Bilophila	0	0	0	0	0	0	0	0	0	0	0	0	0	0	0	0	0	0	0	0	0	0	0	0	0	0	0	0	0	0	0	0	0	0	0	0	0	0	0	0	0	0	0	0	0	0	0	0	0
Bizionia	0	0	0.0005949346	0	0	0	0	0	0	0	0	0	0	0	0	0	8.49906510284E-005	0	0	0	0	0	0	0	0	0	0	0	0	0	0	0	0	0	0	0	0	0	0	0	0	0	0	0	0	0	0	0	0
Blastomonas	0	0	0	0	0	0	0	0	0	0	0	0	0	0	0	0	0	0	0	0	0	0	0	0	0	0	0.0001699813	0	0	0	0	0	0	0	0	0	0	0	0	0	0	0	0	0	0	0	0	0	0
Blattabacterium	0.0003399626	0	0	0	0	8.49906510284E-005	0	0	0	0	0	0	0	0	0	0	0	0	0	0	0	0	0	0	0	0	0	0	0	0	0	0	0	0	0	0	0	0	0	0	0	0	0	0	0	0	0	0	0
Blautia	0.0004249533	0.0003399626	0.0004249533	0.0013598504	0.0003399626	0	8.49906510284E-005	8.49906510284E-005	8.49906510284E-005	0	8.49906510284E-005	0.000254972	0	0.0003399626	0.0010198878	0.0001699813	0	0.0005099439	8.49906510284E-005	0.0083290838	0.0001699813	0.0038245793	0.0056943736	0	8.49906510284E-005	8.49906510284E-005	8.49906510284E-005	0	0.0005099439	0.0004249533	0.000254972	0.000254972	0	0	0.0006799252	0.0012748598	0.0008499065	0	0.0011898691	0	8.49906510284E-005	0.000254972	8.49906510284E-005	0.0001699813	8.49906510284E-005	0	0.0008499065	0	8.49906510284E-005
Blvii28	0	0	0	0	0	0	0	0	0	0	0	0	0	0	0	0	0	0	0	0	0	0	0	0	0	0	0	0	0	0	0	0	0	0	0	0	0	0	0	0	0	0	0	0	0	0	0	0	0
Brachybacterium	0.0008499065	0.0001699813	0.001699813	0.0043345232	0	0.0018697943	0.0041645419	0.0280469148	0.0069692334	0.0096039436	0.0004249533	0.0008499065	0.001699813	0.0022097569	0.0010198878	0.0005099439	0.0192078871	0	0	0.003399626	0.0001699813	0.0025497195	0.0025497195	0.0001699813	8.49906510284E-005	0.000254972	0.0003399626	0	0.0039095699	0.0001699813	0.0119836818	0.0006799252	0.0005949346	0.0017848037	0.0015298317	0.0014448411	0.001954785	0.0001699813	0	0	0	0.0001699813	0.0011048785	0.0003399626	8.49906510284E-005	0	0.000254972	0.0123236444	0.0003399626
Brachyspira	0	0	0	0	0	0	0	0	0	0	0	0	0	0	0	0	0	0	0	0	0	0	0	0	0	0	0	0	0	0	0	0	0	0	0	0	0	0	0	0	0	0	0	0	0	0	0	0	0
Bradyrhizobium	0.0010198878	0.0005949346	0.0054394017	0.0009348972	0.0071392147	0	0.0004249533	0	0.0001699813	8.49906510284E-005	0	0.0050994391	0.0028046915	0.0040795512	0.001954785	0.000254972	0.0012748598	0	0.0013598504	0	0	8.49906510284E-005	0	0.0001699813	8.49906510284E-005	0.0004249533	0.0013598504	8.49906510284E-005	0	8.49906510284E-005	0	0	0	0	0	0	8.49906510284E-005	0	0.003399626	8.49906510284E-005	0.0063742988	0.0001699813	0	0	0	0.0001699813	0.0016148224	0	0.0005099439
Brevibacillus	0	0	0.0001699813	0	0	0	0	8.49906510284E-005	0.000254972	0	0	0	8.49906510284E-005	0	0	0.0004249533	0	0	0	0	0	0	0	0	0	0	8.49906510284E-005	0	0	0	0.0003399626	0	0	0	8.49906510284E-005	0	0	0	0	0	0	0	0	0	0	0	0	0	0
Brevibacterium	0.0007649159	0.0007649159	0.001699813	0.0058643549	0	0.0105388407	0.001954785	0.0102838688	0.0009348972	0.0022097569	0	0.0088390277	0.0003399626	0.0009348972	8.49906510284E-005	0.0016148224	0.0021247663	0	0.0020397756	0.0288968213	0.0065442801	0.0328063913	0.0221825599	0.0013598504	0.007309196	0.0046744858	0	0	0.0033146354	0.0015298317	0.0271970083	0.0011898691	0.0003399626	0.0018697943	0.0021247663	0.0003399626	0.0064592895	0.0003399626	0.0033146354	0	0.0004249533	0.000254972	0.0001699813	0.0001699813	0	0	0.0030596634	0.0252422234	0.0001699813
Brevundimonas	0.0010198878	0.0020397756	0.0027197008	0.0013598504	0.0048444671	0.000254972	0.0004249533	0.0017848037	0.0024647289	0.0005099439	0.0003399626	0.0010198878	0.0029746728	0.0035696073	0.0011898691	0.0008499065	0.001699813	0	8.49906510284E-005	8.49906510284E-005	0	8.49906510284E-005	0.000254972	0.0001699813	0	8.49906510284E-005	0.0006799252	0.0008499065	0	0.0049294578	0.0011048785	0.0023797382	0.0021247663	0.0042495326	0.0005949346	0.0035696073	0.0004249533	0	0	0.0004249533	0	0.0014448411	0.0005949346	0.0005949346	0.0012748598	0.0009348972	0.0001699813	0	0.0009348972
Brochothrix	0	0	0	8.49906510284E-005	0.0017848037	8.49906510284E-005	8.49906510284E-005	0.000254972	0.0001699813	0.000254972	0	0	0.0001699813	0.0001699813	8.49906510284E-005	0	0	0	0	0.0001699813	8.49906510284E-005	0.0003399626	0.0001699813	0	0	0.000254972	0	0	0	0	0	8.49906510284E-005	0	0.0001699813	0.0004249533	0	8.49906510284E-005	0	8.49906510284E-005	0	0	8.49906510284E-005	0	0	0	0	0	0	0
Buchnera	0	0	0	0.000254972	0	0	8.49906510284E-005	0	0.0001699813	0	0	0	0	0	0	0	0	0	0	0	0	0	0	0	0	0	0	0	0	0	0	0	0	0	8.49906510284E-005	0	0	0	0	0	0	0	0	0	0	0	0	0	0
Bulleidia	0.0001699813	0	0	0	0	0	0	0	0	0	8.49906510284E-005	0.0010198878	0	0.0001699813	0	0	0	0	0	0.0003399626	0	0.0001699813	0	0.0015298317	8.49906510284E-005	0.000254972	0	8.49906510284E-005	8.49906510284E-005	0.0003399626	0	0.0004249533	0.0004249533	0.000254972	8.49906510284E-005	0.0005949346	8.49906510284E-005	0	0.0004249533	8.49906510284E-005	0	0	0	0	0	0	0.0010198878	0	8.49906510284E-005
Burkholderia	8.49906510284E-005	0	0	0	0	0	0	0	8.49906510284E-005	0	0	0	0	0	0	0	0	0	0	0	0	0	0	0	0	0	0	0	0	0	0	0	0	0.0001699813	8.49906510284E-005	0	0	0	0	0	0.0010198878	0.0015298317	0	0.0005099439	0	0	0.0003399626	0	0
Butyricimonas	0	0	0	0	0	0	0	0	0	0	0	0	0	0	0	0	0	0	0	0	0	0	8.49906510284E-005	0	0	0	0	0	0	0	0	0	0	0	0	0	0	0	0	0	0	0	0	0	0	0	0	0	0
Butyrivibrio	0	0	0	0	0	0	0	0	0	0	0	0	0	0	0	0	0	0	0	0	0	0	0	0	0	0	0	0	0	0	0	0	0	0	0	0	0	0	0	0	0	0	0	0	0	0	0	0	0
C39	0	0	0	0	0	0	0	0	0	0	0	0	0	0	0	0	0	0	0	0	0	0	0	0	0	0	0	0	0	0	0	0	0	0	0	0	0	0	0	0	0	0	0	0	0	0	0	0	0
Caldicoprobacter	0	0	0	0	0	0	0	0	0	0	0	0	0	0.0005099439	0	0	0	0	0	0	0	0	0	0	0	0	0	0	0	0	0	0	0	0	0	0	0	0	0	0	0	0	0	0	0	0	0	0	0
Caldilinea	0	0	0	0	0	0	0	0	0	0	0	0	0	0	0	0	0	0	0	0	0	0	0	0	0	0	0	0	0	0	0	0	0	0	0	0	0	0	0	0	0	0	0	0	0	0	0	0	0
Caloramator	0	0	0	0	0	0	0	0	0	0	0	0	0	0	0	0	0	0	0	0	0	0	0	0	0	0	0	0	0	0	0	0	0	0	0	0	0	0	0	0	0	0	0	0	0	0	0	0	0
Calothrix	8.49906510284E-005	0.0001699813	0.0004249533	0	0	0	0	0	0	0	0	0	0	0	0	0	0	0	0	0	0	0	0	0	0	0	0	0	0	0	0	0	0	0	8.49906510284E-005	0	0	8.49906510284E-005	0	0	0	0	0	0	0	0	8.49906510284E-005	0	0
Campylobacter	0.0026347102	0.0011048785	0.0005099439	0.0006799252	0.000254972	0.0005099439	0.001699813	0.000254972	8.49906510284E-005	0.0007649159	0	0.0029746728	0	0.0005949346	0	0.0040795512	0.0022947476	0.001699813	8.49906510284E-005	0.0016148224	0.001699813	0.0004249533	0.0008499065	0.0025497195	0.001954785	0.001954785	0	0.0008499065	0.0028896821	0.001954785	0.0011898691	0.0029746728	0.0065442801	0.0013598504	0.0016148224	0.0024647289	0.0007649159	8.49906510284E-005	0.0356110828	0.0003399626	0.001954785	0	8.49906510284E-005	0	0.0003399626	0	0.0377358491	0	0.0007649159
Candidatus Amoebophilus	0	0	0	0	0	0	0	0	0	0	0	0	0	0	0	0	0	0	0	0	0	0	0	0	0	0	0	0	0	0	0	0	0	0	0	0	0	0	0	0	0	0	0	0	0	0	0	0	0
Candidatus Aquiluna	0	0	0	0	0	0	0	0	0	0	0	0	0	0	0	0	0	0	0	0	0	0	0	0	0	0	0	0	0	0	0	0	0.0001699813	0	0	0	0	0	0	0	0	0	0	0	0	0	0	0.000254972	0
Candidatus Arthromitus	0	0	0	0	0	0	0	0	0	0	0	0	0	0	0	0	0	0	0	0	0	0	0	0	0	0	0	0	0	0	0	0	0	0	0	0	0	0	0	0	0	0	0	0	0	0	0	0	0
Candidatus Cardinium	0	0	8.49906510284E-005	0	0	0	0	0.0011898691	8.49906510284E-005	0.0003399626	0	0	0	0	0	0	0	0	0	0	0	0	0	0	0	0	8.49906510284E-005	0	0	0	0	0	0	0	8.49906510284E-005	0	0	8.49906510284E-005	0	0	0	0	0	0	0	0	0	0	0
Candidatus Chloracidobacterium	0	0	0	0	0	0	0	0	0	0	0	0	0	0	0	0	0	0	0	0	0	0	0	0	0	0	0	0	0	0	0	0	0	0	0	0	0	0	0.0006799252	0	0.0033146354	0	0	0	0	0	0.0001699813	0	0
Candidatus Hamiltonella	0	0	0	0	0	0	0	0	0	0	0	0	0	0	0	0	0	0	0	0	0	0	0	0	0	0	0	0	0	0	0	0	0	0	0	0	0	0	0	0	0	0	0	0	0	0	0	0	0
Candidatus Koribacter	0	8.49906510284E-005	8.49906510284E-005	0	0	0	8.49906510284E-005	0	0	0	0	0	0	0	0	0	0.000254972	0	0	0	0	0	0	0	0	0	0	0	0	0	0	0	0	0	0	0	0	0	0.000254972	0	0	0	0	0	0	0	0	0	0
Candidatus Portiera	0	0	8.49906510284E-005	0	0	0	0	0	0	0	0	0	0	0	0	0	0	0	0	8.49906510284E-005	0	0	0	0	0	0	0	0	0	0	0	0	0	0	0	0	0	0	0	0	0	0	0	0	8.49906510284E-005	0	0	0	0
Candidatus Rhodoluna	0	0	0	0	0	0	0	0	0	0	0	0	0	0	0	0	0	0	0	0	0	0	0	0	0	0	0	0	0	0	0	0	0	0	0	0	0	0	0	0	0	0	0	0	0	0	0	0	0
Candidatus Solibacter	8.49906510284E-005	0	0.0004249533	0	0.0001699813	0	0	0	8.49906510284E-005	0	8.49906510284E-005	0	0	0	0	0	0	0	0	0	0	0	0	0	0	0	0	0	0	0	0	0	8.49906510284E-005	0	8.49906510284E-005	0	0	0	0	0	0.0003399626	0	0	0	0	0	0	0	0
Candidatus Tammella	0	0	0	0	0	0	0	0	0	0	0	0	0	0	0	0	0	0	0	0	0	0	0	0	0	0	0	0	0	0	0	0	0	0	0	0	0	0	0	0	0	0	0.0004249533	0	0	0	0	0	0
Candidatus Tremblaya	0	0	0	0	0	0	0	0	0	0	0	0	0	0	0	0	0	0	0	0	0	0	0	0	0	0	0	0	0	0	0	0	0	0	0	0	0	0	0	0	0	0	0	0	0	0	0	0	0
Candidatus Xiphinematobacter	0	0	0	0	0.0025497195	0	0	8.49906510284E-005	0	0	0	8.49906510284E-005	0	0	0	0	0	0	0	0	0	8.49906510284E-005	0	0	0	0	0	0	0	0	0	0	0	0	0	0	0	0	0	0	0	0	0	0	0	0	0	0	0
Capnocytophaga	8.49906510284E-005	0	0.000254972	0.0023797382	8.49906510284E-005	0	0.0027197008	8.49906510284E-005	0	0	0.0001699813	0.0116437192	0.0005099439	0.0008499065	0	0.0008499065	0.0026347102	0	0	8.49906510284E-005	0.0003399626	0.0001699813	0	0.0060343362	0.0022947476	0.001954785	0.0003399626	0.0031446541	0.0040795512	0.0015298317	0.0010198878	0.0071392147	0.001699813	0.0005099439	0.0069692334	0	0.0003399626	0.0003399626	0.0266020738	0.0030596634	0.0006799252	8.49906510284E-005	0.000254972	0.0003399626	0.0006799252	0	0.0286418494	0.0005099439	0.0005099439
Cardiobacterium	0	0	0	0	0	0	0.0004249533	0	0	0	0	0	0	0	0	8.49906510284E-005	0	0	0	0	0	0	0	0.0001699813	0	0	0	8.49906510284E-005	0	8.49906510284E-005	0	0	8.49906510284E-005	0	0.000254972	0	0	0	0.0006799252	0.000254972	8.49906510284E-005	0	0	8.49906510284E-005	0	0	0.0007649159	0	0
Carnobacterium	0.0001699813	0	0.0008499065	0.0005949346	0	0	0.000254972	8.49906510284E-005	0	0	0	0	0.0001699813	0	0	0	0.0003399626	0	0	0	0	0	0	8.49906510284E-005	8.49906510284E-005	0	0	0	8.49906510284E-005	0	0	0.0004249533	0.0001699813	0.0011048785	8.49906510284E-005	0	0.000254972	0	0	0	0	8.49906510284E-005	0	0	0	0	0.0001699813	0	0
Catellatospora	0	0	0	0	0	0	0	0	0	0	0	0	0	0	0	0	0	0	0	0	0	0	0	0	0	0	0	0	0	0	0	0	0	0	0	0	0	0	0	0	0	0	0	0	0	0	0	0	0
Catenibacterium	0.0001699813	0	0	0	0.0007649159	0	0	0	0	0	0	0	0	0	0.0027197008	0	0	0	0	0	0.0008499065	0.0097739249	0.021672616	0	0	0	8.49906510284E-005	0	0	0	0.0001699813	0	8.49906510284E-005	8.49906510284E-005	0	0.0015298317	0.0012748598	0	0	0	0	0.0001699813	0	0.000254972	0	0	0	0	0
Catonella	0	0	0.0001699813	0	8.49906510284E-005	0	8.49906510284E-005	0	0	0	0	8.49906510284E-005	0	0	0	8.49906510284E-005	0	0	0	0	0	0	0	0.0004249533	0	0	0	8.49906510284E-005	0	0	0	0.000254972	0.0001699813	8.49906510284E-005	0.000254972	0	0	0	0.0007649159	0	8.49906510284E-005	0	0	0	0	0	0.0014448411	0	8.49906510284E-005
Caulobacter	0	8.49906510284E-005	0	0	8.49906510284E-005	0	0	8.49906510284E-005	0	0	8.49906510284E-005	0	0	8.49906510284E-005	0	0	0	0	0	0	0	0	0	0	0	0	0	0	0	0	0	0	0	0	0	0	0	0	0	0	0	0	0	0	0	0	0	0	0
cc_115	0	0	0	0	0	0	0	0	0	0	0	0	0	0	0	0	0	0	0	0	0	0	0	0	0	0	0	0	0	0	0	0	0	0	0	0	0	0	0	0	0	0	0	0	0	0	0	0	0
Cellulomonas	0.0010198878	0.0001699813	0.0005949346	0	0.000254972	0	0	0.0001699813	0.0001699813	8.49906510284E-005	0	0	0.000254972	8.49906510284E-005	0.0001699813	8.49906510284E-005	0.0001699813	0	0	0	0	0	0	0	0	0	0	0	0	0	0	0.0001699813	0	0.0001699813	0.000254972	0	0	0	0	0	0	0	0	0	0	0	0	0	0
Cellulophaga	0	0	0	0	0	0	0	0	0	0	0	0	0	0	0	0	0	0	0	0	0	0	0	0	0	0	0	0	0	0	0	0	0	0	0	0	0	0	0	0	0	0	0	0	0	0	0	0	0
Cellulosimicrobium	0	0	0	0	0	0	0	0.0001699813	8.49906510284E-005	0	0	0.0001699813	0	0.000254972	0	0	0.0009348972	0	0	0	0	0	0	0	0	0.0001699813	0	0	0	0	0	0	0	8.49906510284E-005	0	0	8.49906510284E-005	0	0	0	0	0	0	0	0.0001699813	0	0	0	0
Cellvibrio	0	8.49906510284E-005	8.49906510284E-005	0	0.0005949346	0	0	0.000254972	8.49906510284E-005	0	0	0	0	8.49906510284E-005	0	0	0	0	0	8.49906510284E-005	0	0	0	0	8.49906510284E-005	0	0	0	0	0	0	0	0	0	0	0	0	0	0.0001699813	0	0.0004249533	0	0	0	0	0	0	0	0
Cerasicoccus	0	0	0	0	0	0	0	0	0	0	0	0	0	0	0	0	0	0	0	0	0	0	0	0	0	0	0	0	0	0	0	0	0	0	0	0	0	0	0	0	0	0	0	0	0	0	0	0	0
Cetobacterium	0	0	0	0	0	0	0	0	0	0	0	0	0	0	0	0	0	0	0	0	0	0	0	0	0	0	0	0	0	0	0	0	0	0	0	0	0	0	0	0	0	0	0	0	0.0003399626	0	0	0	0
CF231	0	0	0	0	0	0	0	0	0	0	0	0	0	0	0	0	0	0	0	0	0	0	0	0	0	0	0	0	0	0	0	0	0	0	0	0	0	0	0	0	0	0	0	0	0	0	0	0	0
Chitinophaga	0	0	0	0	8.49906510284E-005	0	0	0	8.49906510284E-005	0	0	0	0	0	0	0	0	0	0	0	0	0	0	0	0	0	0	0	0	0	0	0	0	0	0	0	0	0	8.49906510284E-005	0	0.0130885603	0	0	0	0	0	8.49906510284E-005	0	0
Chlamydomonas	0	0	0	0	0	0	0	0	0.000254972	0	0	0	0	0	0	0	0	0	0	0	0	0	0	0	0	0	0	0	0	0	0	0	0	0	0	0	0	0	0	0	0	0	0	0	0	0	0	0	0
Chloronema	0	0	0	0	0	0	0	0	0	0	0	0	0	0	0	8.49906510284E-005	0	0	0	0	0	0	0	0	0	0	0	0	0	0	0	0	0	0	0	0	0	0	0	0	0	0	0	0	0	0	0	0	0
Christensenella	0	0	0	0	0	0	0	0	0	0	0	0	0	0	0	0	0	0	0	0	0	0	0	0	0	0	0	0	0	0	0	0	0	0	0	0	0	0	0	0	0	0	0	0	0	0	0	0	0
Chromobacterium	0	0	0	0	0	0	0	0	0	0	0	0	0	0	0	0	0	0	0	0	0	0	0	0	0	0	0	0	0	0	0	0	0	0	0	0	0	0	0	0	0	0	0	0	0	0	0	0	0
Chromohalobacter	0	0	0	0	0	0	0	0	0	0	0	0	0	0	0	0	0	0	0	0	0	0	0	0	0	0	0	0	0	0	0	0	0	0	0	0	0	0	0	0	0	0	0	0	0.0022097569	0	0	0	0
Chroococcidiopsis	0.0055243923	0.0303416624	0.0030596634	0	0	0	0	0	0	0.0001699813	0	0	0.0001699813	0	0	0	0	0	0	0	0	0	0	0	0	0	0.0001699813	0	0	0	0	0	0	0	0	0	0.0007649159	0	0	0	0	0	0	0	0	0	0	0	0
Chryseobacterium	0.0012748598	0.0003399626	0.0009348972	0.0028046915	0.010708822	8.49906510284E-005	0.003399626	0.0016148224	0.0012748598	0.0006799252	0.0042495326	0.0017848037	0.0383307836	0.0011898691	0.0204827469	0	0.0024647289	0	0	0.0014448411	8.49906510284E-005	0.000254972	0.0007649159	8.49906510284E-005	0.0001699813	0.000254972	0.0142784294	0	0	0.0021247663	0.0086690464	0.0047594765	0.0045894952	0.0142784294	0.0079891212	0.0046744858	0.000254972	0.0008499065	0.0016148224	0.0004249533	0.0033146354	0.0045894952	0	0.0044195139	0.0004249533	0.0009348972	0.0018697943	0.0066292708	0.000254972
Chthoniobacter	0	0	0	0	0.000254972	0	0	0	0	0	0	0	0	0	0	0	0	0	0	0	0	0	0	0	0	0	0	0	0	0	0	0	0	0	0	0	0	0	0	0	0	0	0	0	0	0	0	0	0
Chthonomonas	0	0	0	0	0	0	0	0	0	0	0	0	0	0	0	0	0	0	0	0	0	0	0	0	0	0	0	0	0	0	0	0	0	0	0	0	0	0	0	0	0	0	0	0	0	0	0	0	0
Citricoccus	8.49906510284E-005	8.49906510284E-005	8.49906510284E-005	0	0	0	0	8.49906510284E-005	0	0.0001699813	0	0	0	0	0	8.49906510284E-005	0	0	0	0	0	0	0	0	0	0	0	0	0	0	0	0	0	0	0	0	8.49906510284E-005	0	0	0	0	0	0	0	0	0	0	0	0
Citrobacter	8.49906510284E-005	0	0	0	0	0	8.49906510284E-005	0	0	0	0	0	8.49906510284E-005	0.0001699813	0.0001699813	0	8.49906510284E-005	0	0	0	8.49906510284E-005	0	0	0	0	0	8.49906510284E-005	0	0	8.49906510284E-005	0	0	0	0.0003399626	0	0	8.49906510284E-005	0	0	0	0	0	0	0	0	0	8.49906510284E-005	0	8.49906510284E-005
Clavibacter	0.000254972	0.0001699813	0	0.0013598504	8.49906510284E-005	0	0	0	0	0	0	0	0	0.0001699813	0	0.000254972	8.49906510284E-005	0	0	0	0	0	0	0	0	0	0	0	0	0	0.000254972	0	0	0	0	0	0	0	0	0	0	0	0.000254972	0	0	0	0	0	0
Cloacibacterium	0	0	0	0.0001699813	0	0	8.49906510284E-005	0	0	0	0	8.49906510284E-005	0	0	0	0.0001699813	0	0	0	0	0	0	0	0	0	0	0	0	0	0	0	0	0.000254972	0.0011898691	0	0	0	0	0	0	0	0	0	0	0	0	0.0001699813	0	0
Clostridium	0.0006799252	0.0004249533	0.0009348972	0.0027197008	8.49906510284E-005	0.0003399626	0.000254972	0.0003399626	0.0001699813	0.0001699813	8.49906510284E-005	0.0021247663	0.000254972	0.001699813	8.49906510284E-005	0.0007649159	0.000254972	0.0035696073	0.0001699813	0.0010198878	0.0001699813	0.0003399626	0.0004249533	0	0.0003399626	8.49906510284E-005	0	0	0	0.0004249533	0	0.0192928778	0.0198028217	0.0033146354	0.0150433452	0.0073941866	8.49906510284E-005	0	8.49906510284E-005	0	0	8.49906510284E-005	0.000254972	0.0004249533	0.0031446541	0	0.000254972	0	0
CM44	0	0	0	0	0	0	0	0	0	0	0	0	0	0	0	0	0	0	0	0	0	0	0	0	0	0	0	0	0	0	0	0	0	0	0	0	0	0	0	0	0	0	0	0	0	0	0	0	0
Cobetia	0	0	0	0	0	0	0	0	0	0	0	0	0	0	0	0	0	0	0	0	0	0	0	0	0	0	0	0	8.49906510284E-005	0	0	0	0	0	0	0	0	0	0	0	0	0	0	0	0	0	0	0	0
Coccomyxa	0	0	0	0	0	0	0	0	0	0	0	0	0	0	0	0	0	0	0	0	0	0	0	0	0	0	0	0	0	0	0	0	0	0	0	0	0	0	0	0	0	0	0	0	0	0	0	0	0
Cocleimonas	0	0	0	0	0	0	0	0	0	0	0	0	0	0	0	0	0	0	0	0	0	0	0	0	0	0	0	0	0	0	0	0	0	0	0	0	0	0	0	0	0	0	0	0	0.0008499065	0	0	0	0
Cohnella	0.0001699813	0	0	0	0	0	0	0	0	0	0	0.0001699813	0	0.000254972	0	0	0	0	0	0	0	0	0	0	0	0	0	0	0	0	0	0	0	0	0	0	0	0	0	0	0	0	0	0	0	0	0	0	0
Collinsella	8.49906510284E-005	0	0.0003399626	0.0006799252	0.0001699813	0	0	0	0	0	0	0	0	8.49906510284E-005	0	0	0	0	0	0.0022947476	8.49906510284E-005	0.0014448411	0.0034846167	0	0	0	0	0	0.000254972	0.000254972	0	0	0	0	0	0	8.49906510284E-005	8.49906510284E-005	0	0	0	0	0	0.0001699813	0	0	8.49906510284E-005	0	0
Comamonas	0.0024647289	0.001699813	0.0005099439	0.0003399626	0.0010198878	8.49906510284E-005	0	0.000254972	0.0001699813	0.0001699813	0.0001699813	0.0008499065	0.0013598504	0.0005949346	0.000254972	0	0.0008499065	0	0	8.49906510284E-005	0	0	0.0008499065	0	0	8.49906510284E-005	0.0005099439	0	0	0.0008499065	0	0.0016148224	0.0005099439	0.0039945606	0.0022947476	0.0008499065	0.0005099439	0	0	0	0	8.49906510284E-005	0.0015298317	0	0.0007649159	0.0001699813	0	0	0.0012748598
Conchiformibius	0	0	0	0	0	0	0	0.0005949346	0.001699813	0	0	0	0	0	0	0.0013598504	0.0007649159	0	0	0	0	0	0	0.000254972	0.0009348972	0.0005099439	0	0	0	0	0	0	0	0	0.0001699813	0	0	0	0	0	0	0	0.2741798402	8.49906510284E-005	0.0031446541	0	0	0	0.0017848037
Coprobacillus	0	0	0	0	0	0	0	0	0	0	0	0	0	0	0	0	0	0	0	0	0	0	0	0	0	0	0	0	0	0	0	0	8.49906510284E-005	0	0	0	0	0	0	0	0	0	0	0	0	0	0	0	0
Coprococcus	0.0004249533	0.000254972	0.0001699813	0.0007649159	0.0004249533	0	8.49906510284E-005	0	8.49906510284E-005	0.000254972	0	8.49906510284E-005	8.49906510284E-005	0.0012748598	0.0004249533	0	8.49906510284E-005	8.49906510284E-005	0	0.0082440931	0.000254972	0.0033146354	0.0045894952	0	0	0	0	0	0.0001699813	0.0001699813	0	0	0	8.49906510284E-005	0.0003399626	0	0.0004249533	0	0.0015298317	0	0.0004249533	8.49906510284E-005	0	8.49906510284E-005	0.0001699813	8.49906510284E-005	0.0007649159	0	0.0004249533
Coraliomargarita	0	0	0	0	0	0	0	0	0	0	0	0	0	0	0	0	0	0	0	0	0	0	0	0	0	0	0	0	0	0	0	0	0	0	0	0	0	0	0	0	0	0	0	0	0.0001699813	0	0	0	0
Corallococcus	0	8.49906510284E-005	0	0	0	0	0	0	0	0	0	0	0	0.0001699813	0	0	0	0	0	0	0	0	0	0	0	0	0	0	0	0	0	0	0	0	0	0	0	0	0	0	0	0	0	0	0	0	0	0	0
Corynebacterium	0.3294237634	0.2235254122	0.1291007989	0.2260751317	0.0175080741	0.3038415774	0.077936427	0.1896141424	0.0867754547	0.1625871154	0.1662417134	0.3459119497	0.1767805541	0.1734659187	0.3666496685	0.1274859765	0.2073771885	0.4705932347	0.273499915	0.5227774945	0.1620771715	0.4624341322	0.3468468468	0.0978242393	0.3545809961	0.2843787183	0.2071222166	0.0156382798	0.454699983	0.1745707972	0.041645419	0.1813700493	0.2177460479	0.1586775455	0.1160122387	0.0281319055	0.4178140405	0.3379228285	0.0800611933	0.0763216046	0.0251572327	0.12663607	0.0317015128	0.0973992861	0.0131735509	0.0101138875	0.0981642019	0.0322114567	0.0617882033
Couchioplanes	8.49906510284E-005	0	0.0010198878	0	8.49906510284E-005	0	0	0	0	0	0	0	0	8.49906510284E-005	0	0	0	0	0	0	0	8.49906510284E-005	0	0	0	0	8.49906510284E-005	0	0	0	0	0	0	0	0	0	0	0	0	0	0	0	0	0	0	0	0	0	0
Craurococcus	0	0	0	0	0	0	0	0	0	0	0	0	0	0	0	0	0	0	0	0	0	0	0	0	0	0	0	0	0	0	0	0	0	0	0	0	0	0	0	0	0	0	0	0	0	0	0	0	0
Crenothrix	0	0	0	0	0	0	0	0	0	0	0	0	0	0	0	0	0	0	0	0	0	0	0	0	0	0	0	0	0	0	0	0	0	0	0	0	0	0	0	0	0	0	0	0	0	0	0	0	0
Crocinitomix	0	0	0	0	0	0	0	0	0	0	0	0	0	0	0	0	0	0	0	0	0	0	0	0	0	0	0	0	0	0	0	0	0	0	0	0	0	0	0	0	0	0	0	0	0.0005099439	0	0	0	0
Cryocola	0.0001699813	0	0	0	0	0	0	0	0	0	0	0.0001699813	0	0	8.49906510284E-005	0	0	0	0	0	0	0	0	0	0	0	0	0	0	0	0	0	0	0	0	0	0	0	0.000254972	0	0	0	0	0	0	0	0	0	0
Cryomorpha	0	0	0	0	0	0	0	0	0	0	0	0	0	0	0	0	0	0	0	0	0	0	0	0	0	0	0	0	0	0	0	0	0	0	0	0	0	0	0	0	0	0	0	0	0.0001699813	0	0	0	0
Cupriavidus	8.49906510284E-005	8.49906510284E-005	0	0	0	0	0.000254972	0	0	0	0	0	8.49906510284E-005	0.0001699813	0	0.0001699813	0	0	0	0	0	0	0	0	0	0	0	0	8.49906510284E-005	0.0003399626	0	0	0	0	0	0.0003399626	0	0	8.49906510284E-005	0	0.0001699813	0.0010198878	0	0.0001699813	8.49906510284E-005	8.49906510284E-005	0	0	0
Curtobacterium	0.0022947476	0.0029746728	0.0015298317	0.001699813	0.0001699813	8.49906510284E-005	0.0001699813	0.0003399626	0.000254972	0.0001699813	0	0	8.49906510284E-005	0.0008499065	0.0001699813	0	0.0005949346	0	0	8.49906510284E-005	0	0	0	0	8.49906510284E-005	8.49906510284E-005	8.49906510284E-005	0	0	8.49906510284E-005	0	0	8.49906510284E-005	8.49906510284E-005	0.0004249533	0	0.0001699813	0	0	0	0	0.0001699813	0	0	8.49906510284E-005	0	0	0.0005949346	0
Cylindrospermopsis	0.000254972	0.000254972	0.000254972	0	0	0	0	0	8.49906510284E-005	0	0	0	0	0	0	0	0	0	0	0	0	0	0	0	0	0	0	0	0	0	0	8.49906510284E-005	0	0	0	0	0	0	0	0	0	0	0	0	8.49906510284E-005	0	0	0	0
Cytophaga	0	0	8.49906510284E-005	0	0.0031446541	0	0	0	0	0	0.0001699813	0	0.0001699813	0	0	0	0	0	0	8.49906510284E-005	0	0	0	0	0	0	0	0	0	0	0	0	0	0	0	0	0	0	0	0	0.0001699813	0	0	0	0	0	0	0	0
DA101	0	0	0.0003399626	8.49906510284E-005	0	0	0	0	0	0	0	0	0	0	0	0	0	0	0	0	0	0	0	0	0	0	0	0	0	0	0	0	0.0001699813	0	0	0	0	0	0	0	0	0	0	0	0	0	0	0	0
Dactylosporangium	0	0.0013598504	0	0	8.49906510284E-005	0	0	0	0	0	0	0	0	0	0	0	0	0	0	0	0	0	0	0	0	0	0	0	0	0	0	0	0	0	0	0	0	0	0	0	0	0	0	0	0	0	0	0	0
Dechloromonas	0	0	0	0	0	0	0	0.0010198878	0.0003399626	0	0	0	0	0	0	0	0	0	0	0	0	0	0	0	0	0	0	0	0	0	0	0	0	0	0	0	0	0	0.0001699813	0	0.0006799252	0	0	0	0	0	0.0005949346	0	0
Deefgea	0	0	0	0	0	0	0	0	0	0	0	0	0	0	0	0	0.000254972	0	0	0	0	0	0	0	0	0	0	0	0	0	0	0	0	0	0	0	0	0	0	0	0	0	0	0	0	0	0	0	0
Defluvibacter	0	8.49906510284E-005	0.0006799252	0.0004249533	0	0	0	0	0	0	0	0	0	0	8.49906510284E-005	0	0	0	0	0	0	0	0	0	0	0	0	0	0	0	0	0	0	0.0008499065	0	0	0	0	0	0	0	0	0	8.49906510284E-005	0	0	0	0	0.0003399626
Dehalobacter_Syntrophobotulus	0	0	0	0	0	0	0	0	0	0	0	0	0	0	0	0	0	0	0	0	0	0	0	0	0	0	0	0	0	0	0	0	0	0	0	0	0	0	0	0	0	0	0	0	0	0	0	0	0
Deinococcus	0.0003399626	0.0003399626	0.0024647289	0.0014448411	8.49906510284E-005	8.49906510284E-005	0.0026347102	0.0004249533	0.0001699813	0.0001699813	0.0001699813	0.0001699813	0.0008499065	0	0.0003399626	0.0004249533	0.0116437192	0	0	0.0001699813	0.000254972	8.49906510284E-005	0.0003399626	0	0.0001699813	0	0.000254972	0	8.49906510284E-005	8.49906510284E-005	0.0029746728	8.49906510284E-005	0.0001699813	0.0006799252	0.0033146354	0.0046744858	0.000254972	0	8.49906510284E-005	0.0001699813	0	0.0622131566	0	0.06136325	0.0004249533	0.0004249533	8.49906510284E-005	0.0010198878	0.0008499065
Delftia	8.49906510284E-005	0	0	0	0	8.49906510284E-005	0	0	0	0	0	8.49906510284E-005	0	0	0	0	0	0	0	0.0001699813	0	0	8.49906510284E-005	0	0	0	0	0	0	0.0015298317	0	0	0	0.0001699813	0.000254972	0	8.49906510284E-005	0	0	0	0.0005099439	0	0	0	0.0003399626	8.49906510284E-005	0	0	0
Demequina	8.49906510284E-005	0	0	0	0	0	0	8.49906510284E-005	0.0001699813	0.0001699813	0	0	0	0	0	0	0	0	0	0	0	0	0	0	0	0	0	0	0	0	0.0006799252	0	0	0	8.49906510284E-005	0	0	0	0	0	0	0	0.000254972	0	0	0	0	0	0
Dermabacter	0.0033146354	0.003399626	0.0006799252	0.0022947476	0.0001699813	0.0020397756	0.0001699813	0.0018697943	0.0001699813	0.0011898691	8.49906510284E-005	8.49906510284E-005	0.0011898691	8.49906510284E-005	0.0028046915	0.0003399626	0.0003399626	0.0006799252	0.0010198878	0.0052694204	0.0013598504	0.0082440931	0.0059493456	0.0014448411	0.0042495326	0.0027197008	0.0034846167	0	0.0034846167	0.0010198878	0.0005949346	0.0003399626	0.0017848037	0.0005949346	0	0	0.0022097569	0	0.0003399626	0	8.49906510284E-005	0.0027197008	0	0.0021247663	0	0	0.0001699813	0	0.0006799252
Dermacoccus	0	0	8.49906510284E-005	0	0	0	0.0001699813	0.0013598504	0.000254972	0.0006799252	8.49906510284E-005	0	0.0011898691	8.49906510284E-005	0	0	0.0009348972	0	0	0	0	0	0	0	0	0	0.000254972	0	0	0.0001699813	0	8.49906510284E-005	8.49906510284E-005	0	0.000254972	0.000254972	0	0	0.001954785	0	0.0010198878	0.0009348972	0.0003399626	0.0009348972	0.0001699813	0	0.0034846167	0	8.49906510284E-005
Desemzia	8.49906510284E-005	0	0.0005949346	0	0	0	0	0	0	8.49906510284E-005	0	0	0.0001699813	0.0003399626	0	0	8.49906510284E-005	0	0	0	0	0	0	0	0	0	8.49906510284E-005	0	0	0	0	0	0.000254972	8.49906510284E-005	0	0	0.000254972	0	0	0	0	0	0	0	0	0	0	0	0
Desulfitobacter	0	0	0	0	0	0	0	0	0	0	0	0	0	8.49906510284E-005	0	0	0	0	0	0	0	0	0	0	0	0	0	0	0	0	0	0	0	0	0	0	0	0	0	0	0	0	0	0	0	0	0	0	0
Desulfococcus	0	0	0	0	0	0	0	0	0	0	0	0	0	0	0	0	0	0	0	0	0	0	0	0	0	0	0	0	0	0	0	0	0	0	0	0	0	0	0	0	0	0	0	0	0	0	0	0	0
Desulfomicrobium	0	0	0	0	0	0	0	0	0	0	0	0	0	0	0	0	0	0	0	0	0	0	0	0	0	0	0	0	0	0	0	0	0	0	0	0	0	0	0	0	0	0	0	0	0	0	0	0	0
Desulfosporosinus	0	0	0	0	0	8.49906510284E-005	0	0	0	0	0	0	0	0	0	0	0	0	0	0	0	0	0	0	0	0	0	0	0	0	0	0	0	0	0	0	0	0	0	0	0	0	0	0	0	0	0	0	0
Desulfotomaculum	0	0	0	0	0	0	0	8.49906510284E-005	0	0	0	0	0	0	0	0	0	0	0	8.49906510284E-005	0	0	0	0	0	0	0	0	0	0	0	0	0	0	0	0	0	0	0	0	0	0	0	0	0	0	0	0	0
Desulfovibrio	0	0	0	0	0	0	0	0	0	0	0	0	0	0	0	0	0	0	0	0	0	0.0003399626	8.49906510284E-005	0	0	0	0	0	0	0	0	0	0	0	0	0	0	0	0	0	0	0	0	0	0	0	0	0	0
Dethiobacter	0	0	0	0	0	0	0	0	0	0	0	0	0	0	0	0	0	0	0	0	0	0	0	0	0	0	0	0	0	0	0	0	0	0	0	0	0	0	0	0	0	0	0	0	0	0	0	0	0
Devosia	0.0011048785	0.0010198878	0.0027197008	0.0022097569	0.0121536631	8.49906510284E-005	0.0003399626	0.0055243923	0.0046744858	0.001699813	8.49906510284E-005	0.000254972	0.000254972	0.0014448411	8.49906510284E-005	8.49906510284E-005	0.0013598504	0	0	0.0001699813	0	0	8.49906510284E-005	0.0001699813	0	8.49906510284E-005	0.0001699813	0	0	0.0001699813	0	0.0001699813	0.0005099439	0.0009348972	0.0006799252	0.000254972	0	0.0001699813	0.0001699813	0	0.0004249533	0	0.000254972	8.49906510284E-005	0.0005099439	0.0001699813	0.000254972	0	0.0012748598
Dialister	0.0005099439	0.0005099439	0.0001699813	0.0005099439	0	0.0007649159	0.0007649159	0.0001699813	0	0.0005099439	0	0.0050994391	0.0001699813	0.0001699813	0.000254972	0.0008499065	0.0011048785	0.000254972	0.0006799252	0.0013598504	0.0005099439	0.0003399626	0.0004249533	0.0006799252	0.0018697943	0.0020397756	8.49906510284E-005	0	0.0001699813	0.0012748598	0.0014448411	0.0063742988	0.0077341492	0.0005099439	0.0029746728	0.0016148224	0.0004249533	8.49906510284E-005	0.0010198878	0.000254972	0	0	0	0	0	0	0.0011048785	0.000254972	0.0005949346
Dietzia	0	0	0.0005099439	0.0005099439	0	0	0.000254972	0.0028046915	0.0013598504	0.0011048785	0	0.0005099439	0.0028046915	0.0015298317	0.0001699813	0	0.0117287098	0	8.49906510284E-005	0.000254972	8.49906510284E-005	0.0005099439	0.0010198878	0	0	0	0.0004249533	0	0.0016148224	0	0.0065442801	0.0003399626	0.000254972	0.0011898691	0.0006799252	0.0005949346	0.0001699813	0	0	0	0	0.0011898691	0.0009348972	0.0011048785	0.0005949346	0.000254972	0.0004249533	0.0034846167	8.49906510284E-005
Diplazium	0	0	0	0	0	0	0	0	0	0	0	0	0	0	0	0	0	0	0	0	0	0	0	0	0	0	0	0	0	0	0	0	0	0	0	0	0	0	0	0	0	0	0	0	0	0	0	0	0
Dokdonella	8.49906510284E-005	0	0.000254972	0.0001699813	0.0003399626	0	0	0	8.49906510284E-005	0	0	0	0	0.0001699813	0	0	0	0	0	0	0	8.49906510284E-005	0	0	0	0	0	0	0	0	0	0	0	0	0	0	0	0	0.0009348972	0.0001699813	0.0026347102	0	0.000254972	0	0	0	0.0010198878	0	0
Dorea	8.49906510284E-005	0.0001699813	0	0	0	0	8.49906510284E-005	0	0	0	0	0	0	0.0005099439	0.0005099439	8.49906510284E-005	0.0001699813	8.49906510284E-005	0	0.0021247663	0	0.0011048785	0.001954785	0	0	0	0	0	0.0001699813	0.0001699813	0	8.49906510284E-005	0	0	0	0	0.0005099439	0	8.49906510284E-005	0	0	8.49906510284E-005	0	8.49906510284E-005	8.49906510284E-005	0	0.000254972	0	0
Dunaliella	0	0.000254972	0	0	0	0	0	0	8.49906510284E-005	0	0	0	0	0	0	0	0	0	0	0	0	0	0	0	0	0	0	0	0	0	0	0	0	0	0	0	0	0	0	0	0	0	0	0	0	0	0	0	0
Dyadobacter	0.0001699813	0.0006799252	0.0001699813	0.0005949346	0.016063233	0	0	0.0003399626	0.0006799252	8.49906510284E-005	0	0	0.000254972	0.0001699813	0	0	0	0	0	8.49906510284E-005	0	0	0	0	0	0	8.49906510284E-005	0	0	0	0	8.49906510284E-005	0	0	0.0003399626	0.000254972	0	0	0	0	0.0001699813	8.49906510284E-005	0	8.49906510284E-005	0	0	0.000254972	0	0
Dyella	8.49906510284E-005	0	0	0	0	0	0	0	0	0	0	0	0	0	0	0	0	0	0	0	0	0	0	0	0	0	0	0	0	0	0	0	0	0	0	0	0	0	0	0	0	0	0	0	0	0	0	0	0
Dysgonomonas	8.49906510284E-005	0	0	0	0	0	0	0	0	0	0	0	0	0	0	0	0	0	0	0	0	0	0	0	0	0	0	0	0	0	0	8.49906510284E-005	0	0.000254972	0	0	0	0	0	0	0	0	0	0	0	0	0	0	0
Edaphobacter	0	0	0	0	0	0	0	0	0	0	0	0	0	0	0	0	0	0	0	0	0	0	0	0	0	0	0	0	0	0	0	0	0	0	0	0	0	0	0	0	0	0	0	0	0	0	0	0	0
Eggerthella	0	0	0	0	0	0	0	0	0	0	0	0	0	0	0	0	0	0	0	0	0	0	0	0	0	0	0	0	0	0	0.0003399626	0	0	0	0	0	0	0	0	0	0	0	0	0	0	0	0	0	0
Eikenella	0	0	0	0	0	0	0.000254972	0	0	0	0	0.0005099439	0	0	0	8.49906510284E-005	0.0003399626	0	0	0	0	0	0	0.0003399626	0.0001699813	0	0	8.49906510284E-005	0.0008499065	0	0.000254972	0.0005099439	8.49906510284E-005	0	0.0003399626	0	0	0	0.0008499065	0.0001699813	8.49906510284E-005	0	0.0003399626	0	0.0001699813	0	0.0015298317	0	0
Elizabethkingia	0	0	8.49906510284E-005	0	0	0	0	0	0	0	0	0	0	0	0	0	0	0	0	0	0	0	0	0	0	0	0	0	0	0	0	0.0003399626	0.0001699813	0.0004249533	8.49906510284E-005	0	0	0	0	0	0	0	0	0	0	0	0	0.0006799252	0
Ellin506	0	0	0	8.49906510284E-005	0	0	0	0	0	0	0	0	0	8.49906510284E-005	0	0	0	0	0	0	0	0	0	0	0	0	0	0	0	0	0	0	0	0	0	0	0	0	0	0	0	0	0	0	0	0	0	0	0
Emticicia	0	0	0	0	0.0024647289	0	0	0	0	0	0	0	0.0001699813	0	0	0	0	0	0	0	0	0	0	0	0	0	0	0	0	0	0	0	0	0	0	0	0	0	0	0	0	0	0	0	0	0	0	0	0
Enhydrobacter	0.000254972	0.000254972	0.0022947476	8.49906510284E-005	0	0.0006799252	0.0037395886	0.001699813	0.0005949346	0.0015298317	0.0015298317	8.49906510284E-005	0.0116437192	0.0112187659	0.0056943736	0.0005949346	0.0043345232	0.0481047085	8.49906510284E-005	0.000254972	8.49906510284E-005	0.0015298317	0.0010198878	8.49906510284E-005	0.0001699813	0.0001699813	0.0082440931	0	0.0006799252	0.0013598504	0.007054224	0.0026347102	0.0017848037	0.0014448411	0.0032296447	0.0041645419	0.0001699813	8.49906510284E-005	0.0011048785	0	0.0009348972	0.0488696243	0.0089240184	0.0234574197	0.0045045045	0.0009348972	0.0009348972	0.0083290838	0.0001699813
Enterobacter	0	0	0	0	0	0	0	0	0	0	0	0	0	0	0	0	0	0	0	0	0	0	0	0	0	0	0	0	0	0	0	0	0	0	0	0	0	0	0	0	0	0	0	0	0	0	0	0	0
Enterococcus	0	8.49906510284E-005	8.49906510284E-005	0	0	0	8.49906510284E-005	0	0	0	0	0	0.0001699813	0.0003399626	8.49906510284E-005	8.49906510284E-005	0	0	8.49906510284E-005	0	0	0	0	0	0.0001699813	0.0001699813	0.000254972	0	0	0	0	0	0	0	0	0	0.0001699813	0	0	0	0	0	0.0001699813	0	0	0	0	0	0
Epulopiscium	0	0	0	0	0	0	0	0	0	8.49906510284E-005	0	0.0003399626	0	0.0001699813	0	0	0	0	0	0	0	0	0	0	0	0	0	0	0	0	0	0	0	8.49906510284E-005	0	0	0	0	0	0	0	0	0	0	0.0001699813	0	0	0	0
Erwinia	0.000254972	8.49906510284E-005	0.0001699813	8.49906510284E-005	0.0001699813	0	0	0	0	0	0	0.0191228965	8.49906510284E-005	0.0006799252	8.49906510284E-005	0.000254972	0	0	0	0	0	0.0001699813	0	0	8.49906510284E-005	0.000254972	0	0	0	0.000254972	0.0003399626	8.49906510284E-005	0.000254972	0.0004249533	0.0005099439	0	0.0010198878	0	0	0	0.0001699813	0	0	8.49906510284E-005	0.0001699813	0	0	8.49906510284E-005	0
Erysipelothrix	0	0	0	0	0	0	0	0	0	0	0	0	0	0	0	0	0	0	0	0	0	0	0	0	0	0	0	0	0	0	0	0	0	0	0	0	0	0	0	0	0	0	0	0	0	0	0	0	0
Erythrobacter	0	0	0	0.0001699813	0	0	8.49906510284E-005	0.0004249533	0.0001699813	0	0	0	0	0	0	0	0.0024647289	0	0	0	0	0	0	0	0	0	0	0	0	0	0	0	0	0	0	0	0	0	0	0	0	0	0	0	0.0005099439	0	0	0	0
Ethanoligenens	0	0	0.0001699813	0	0	0	0	0	0	0	0	0	0	0.0001699813	0	0	0	0	0	0	0	0	0	0	0	0	0	0	0	0	0	0	0	0	0	0	0	0	0	0	0	0	0	0	0	0	0	0	0
Euzebya	0	0	0	0.0009348972	0	0	0	8.49906510284E-005	0.0001699813	0	0	0	0	8.49906510284E-005	0	0	0	0	0	0	0	0	0	0	0	8.49906510284E-005	0	0	0	0	0	0	0	0	0.000254972	0	0	0	8.49906510284E-005	0	0	0	0.0016148224	0	8.49906510284E-005	0	0	0	0
Exiguobacterium	0.0006799252	0.0005949346	0.000254972	8.49906510284E-005	0	0	0	0.0001699813	8.49906510284E-005	0	0.0003399626	0.0005949346	0.001699813	0.0158932517	0.0010198878	0.0130035696	0.0012748598	0	8.49906510284E-005	0	0.0004249533	0.0005099439	0.0007649159	8.49906510284E-005	0.0003399626	8.49906510284E-005	0.0005099439	0	8.49906510284E-005	0.0004249533	0	0	8.49906510284E-005	0	8.49906510284E-005	0	8.49906510284E-005	0	0	0	0	0.0001699813	0	0	0	0	0	0	0
Facklamia	0.0005099439	0.0001699813	0.0006799252	0.0004249533	0	0.0011898691	0	0.000254972	8.49906510284E-005	0.000254972	0	0.0041645419	0.0001699813	0.0004249533	0	0.0008499065	0.0009348972	0.005354411	0.0001699813	0.0011048785	0.0010198878	0.005609383	0.0043345232	0.0004249533	0.0015298317	0.0006799252	0.000254972	8.49906510284E-005	0.0010198878	0.0026347102	0	0.0010198878	0.0023797382	0.001699813	8.49906510284E-005	0.0004249533	0.0006799252	0.000254972	0.0015298317	0	0.0003399626	0.0012748598	0.0006799252	0.0010198878	8.49906510284E-005	0	0.0011898691	0	0.0003399626
Faecalibacterium	0	0.0001699813	0	0.000254972	0	0	0	8.49906510284E-005	0	0	0	0	0.0001699813	0.0001699813	0.0008499065	0	0	8.49906510284E-005	0	0.0080741118	8.49906510284E-005	0.0028896821	0.0047594765	0	0	0	0	0	0	0	0	0	0	0	0.0001699813	0.0003399626	8.49906510284E-005	0	0.0005099439	0	8.49906510284E-005	8.49906510284E-005	0	0	0	0	0.0005099439	0	0
Ferrimonas	0	0	0	0	0	0	0	0	0	0	0	0	0	0	0	0	0	0	0	0	0	0	0	0	0	0	0	0	0	0	0	0	0	0	0	0	0	0	0	0	0	0	0	0	0	0	0	0	0
Fervidobacterium	0	0	0	0	0	0	0	0	0	0	0	0	0	0	0	0	0	0	0	0	0	0	0	0	0	0	0	0	0	0	0	0	0	0	0	0	0	0	0	0	0	0	0	0	0	0	0	0	0
FFCH10602	0	0	0	0	0	0	0	0	0	0	0	0	0	0	0	0	0	0	0	0	0	0	0	0	0	0	0	0	0	0	0	0	0	0	0	0	0	0	0	0	0	0	0	0	0	0	0	0	0
Fibrobacter	0	0	0	0	0	0	0	0	0	0	0	0	0	0	0	0	0	0	0	0	0	0	0	0	0	0	0	0	0	0	0	0	0	0	0	0	0	0	0	0	0	0	0	0	0	0	0	0	0
Filifactor	0	0	0	0.0004249533	0	0	0	0	0	0	0	0.000254972	0	0	0	0	0	0	0	8.49906510284E-005	0	0	0	0	0	0	0	0	0	0	0	0.0004249533	0	0	8.49906510284E-005	0	8.49906510284E-005	0	0	0	0	0	0.0035696073	0	8.49906510284E-005	0	0	0	8.49906510284E-005
Fimbriimonas	8.49906510284E-005	0	8.49906510284E-005	0	8.49906510284E-005	0	0	0	0	0	0	0	0	0.0001699813	0	0	0	0	0	0	0	0	0	0	0	0	0	0	0	0	0	0	0	0	0	0	0	0	8.49906510284E-005	0	8.49906510284E-005	0	0	0	0	0	0	0	0
Finegoldia	0.0234574197	0.0134285229	0.0114737379	0.0061193269	0.0028896821	0.0154682985	0.0220125786	0.0059493456	0.0005949346	0.0046744858	0.0027197008	0.0241373449	0.0124086351	0.0022947476	0.0420703723	0.0101988781	0.0097739249	0.047254802	0.0138534761	0.0355260921	0.0108788033	0.0064592895	0.0122386537	0.0151283359	0.0444501105	0.0533741288	0.0634880163	0.0003399626	0.0112187659	0.0386707462	0.0860105388	0.0078191399	0.0204827469	0.0062893082	0.0383307836	0.0362060173	0.0225225225	0.0015298317	0.0074791773	0.0026347102	0.0016148224	0.0043345232	0.0006799252	0.0026347102	0.0013598504	0	0.0085840558	0.0838007819	0.0080741118
Flavihumibacter	0	0	0	0	0	0	0	0	0	0	0	0	0	0	0	0	0	0	0	0	0	0	0	0	0	0	0	0	0	0	0	0	0	0	0	0	0	0	0	0	0	0	0	0	0	0	0	0	0
Flavisolibacter	0.0041645419	0.0020397756	0.0012748598	0	8.49906510284E-005	0	8.49906510284E-005	0	0.0005949346	0	0.0001699813	0	0	0.0005949346	8.49906510284E-005	0.0001699813	0.0003399626	0	0	0	0	0	0	0	0	0	0.0001699813	0	0	0	0	0	0	0.0001699813	0.0001699813	0.0001699813	0.0003399626	0	0.0005949346	0	0.0007649159	0	0	0	0	8.49906510284E-005	0.0004249533	0	0
Flavobacterium	0.0014448411	0.0011048785	0.0007649159	0.0011898691	0.0718171001	8.49906510284E-005	8.49906510284E-005	0.0014448411	0.0026347102	0.0006799252	0.0004249533	0.0003399626	0.0017848037	0.0028896821	0.0005099439	0.0033146354	0.0017848037	0	0	0.0005099439	0	0	8.49906510284E-005	0	0	0.0005099439	0.000254972	0	8.49906510284E-005	0.0015298317	0.0005099439	0.0004249533	0.0023797382	0.0005949346	0.0014448411	0.000254972	0.0006799252	0.0003399626	0.0005099439	0.0004249533	0.0011898691	0.0008499065	8.49906510284E-005	0.0004249533	0.0003399626	0.0007649159	0.0001699813	0.0028896821	0.0003399626
Flectobacillus	0	0	0.0001699813	0	0.016318205	0	0	0	0	0	0	0	0	0	0	0.0001699813	0	0	0	0	0	0	0	0	0	0	0	0	0	0	0	0	0	0	0	0	0	0	0	0	0	0	0	0	0	0.0004249533	0	0	0
Flexibacter	0	0	0	0	0	0	0	0	0	0	0	0	0	0	0	0	0	0	0	0	0	0	0	0	0	0	0	0	0	0	0	0	0	0	0	0	0	0	0	0	0	0	0	0	0	0	0	0	0
Flexispira	0	0	0	0	0	0	0	0	0	0	0	0	0	0	0	0	0	0	0	0	0	0	0	0	0	0	0	0	0	0	0	0	0	0	0	0	0	0	0	0	0	0	0	0	0	0	0	0	0
Fluviicola	0	0	0.0005949346	8.49906510284E-005	0.0015298317	0	0	0.0001699813	0	8.49906510284E-005	0	0	0	0	0	0	0.0001699813	0	0	0	0	0	0	0	0	0	0	0	0	0	0.0006799252	0	0	0	0	0.0001699813	0	0	0	0	0	0	0	0	0.0005099439	0.000254972	0	0	0
Frankia	0	0	0	0	0	0	0	0	0	0	0	0	8.49906510284E-005	0	0	0	8.49906510284E-005	0	0	0	0	0	0	0	0	0	0	0	0	0	0	0	0	0	0	0	0	0	0	0	0	0	0	0	0	0	0	0	0
Friedmanniella	0.0040795512	0.0068842427	0.0034846167	0.0047594765	8.49906510284E-005	0.0005099439	0.0008499065	0	0.0003399626	0.0001699813	0.0001699813	0	8.49906510284E-005	8.49906510284E-005	0.0001699813	8.49906510284E-005	0.0022097569	0	0	8.49906510284E-005	0	0	0.0001699813	0	0	0.0001699813	8.49906510284E-005	0	0	0	0.0004249533	0.0003399626	0.0015298317	0.0004249533	0.0006799252	0.0001699813	0.0005099439	8.49906510284E-005	0.0001699813	0	0	0.0001699813	8.49906510284E-005	0	0	0	0.0005099439	0	0
Fulvivirga	0	0	0	0	0	0	0	0	0	0	0	0	0	0	0	0	0	0	0	0	0	0	0	0	0	0	0	0	0	0	0	0	0	0	0	0	0	0	0	0	0	0	0	0	0.0005099439	0	0	0	0
Fusibacter	0	0	0	0	0	0	0	0	0	0	0	0	0	0	0	0	0	0	0	0	0	0	0	0	0	0	0	0	0	0	0	0	0	0	0	0	0	0	0	0	0	0	0.0067992521	0	0	0	0	0	0.0004249533
Fusobacterium	0.000254972	0.0006799252	0.000254972	0.0005949346	0	0.0005099439	0.0032296447	0.0001699813	0.0001699813	0	0	0.0112187659	0.0001699813	0.0009348972	0.0001699813	0.0010198878	0.0040795512	0	0.0007649159	0.0006799252	0	0.000254972	0.000254972	0.0173380928	0.0052694204	0.0040795512	8.49906510284E-005	0.0023797382	0.0050144484	0.0020397756	0.0023797382	0.0139384668	0.0085840558	0.0034846167	0.005354411	0.0023797382	0.0016148224	0.0004249533	0.0335713072	0.0024647289	0.0017848037	0.0005949346	0.0061193269	0.000254972	0.0003399626	8.49906510284E-005	0.0398606153	0.001699813	0.0011048785
Gallibacterium	0	0	0	0	0	0	0	0	0	0	0	0	0	0	0	0	0	0	0	0	0	0	0	0	0	0	0	0	0	0	0	0	0	0	0	0	0	0	0	0	0	0	0	0	0	0	0	0	0
Gallicola	0.0005949346	0.0004249533	8.49906510284E-005	0	0.000254972	0.0012748598	8.49906510284E-005	0	0	0	0	0.0006799252	0	0	0	0	0	0.0013598504	0	0	0	8.49906510284E-005	0.0001699813	0	0	0	0	0	0	0.0008499065	0	0.0007649159	0.0004249533	0.000254972	0	0.0011048785	0	0	0.0003399626	0	0	0	0	0	0	0	0	0	8.49906510284E-005
Gallionella	0	0	0	0	0	0	0	0	0	0	0	0	0	0	0	0	0	0	0	0	0	0	0	0	0	0	0	0	0	0	0	0	0	0	0	0	0	0	0	0	0	0	0	0	0	0	0	0	0
Garciella	0	0	0	0	0	0	0	0	0	0	0	0	0	0	0	0	0	0	0	0	0	0	0	0	0	0	0	0	0	0	0	0	0	0	0	0	0	0	0	0	0	0	0	0	0	0	0	0	0
Gardnerella	0	0	0	0	0	0	0	0	0	0	0	0	0	0	0	0	0	0	0	0	0	0	0	0	0	0	0	0	0	0	0	0	0	0	0	0	0	0	0	0	0	0	0	0	0	0	0	0	0
Gelidibacter	0	0	8.49906510284E-005	0	0	0	0	0	0	0	0	0	0	8.49906510284E-005	0	0	0	0	0	0	0	0	0	0	0	0	0	0	0	0	0	0	0	0	0	0	0	0	0	0	0	0	0	0	0	0	0	0	0
Gemella	0	0	0	0	0	0	0	0	0	0	0	0.0050144484	0	0	0	0	0	0	0	0	0	0	0	0	8.49906510284E-005	8.49906510284E-005	0	0	0	0	0	0.0007649159	0.0020397756	8.49906510284E-005	0	0	0	0	0	0	0	0	0.0100288968	0	0.000254972	0	0	0	0.0001699813
Gemmata	0.0001699813	0.0003399626	0.000254972	0.0009348972	0.001954785	0	8.49906510284E-005	0.0001699813	8.49906510284E-005	8.49906510284E-005	0	0	0	0.0005949346	0	0.0001699813	8.49906510284E-005	0	0	0	0	8.49906510284E-005	0	0	0	0	0	0	0	0	0	0	0	0	0.0001699813	0	0	0	0.000254972	0	0.0031446541	0	8.49906510284E-005	0	0.0004249533	0	0.0004249533	0	0
Gemmatimonas	8.49906510284E-005	0	0	0	0.0003399626	0	0	0	0	0	0	0	0	0	0	0	0	0	0	0.0001699813	0	0	0	0	0	0	0	0	0	0	0	0	0	0	0	0	0	0	0	0	0	0	0	0	0	0	0	0	0
Geobacillus	0	0	0.000254972	8.49906510284E-005	0	0	0.000254972	0.0001699813	0.000254972	0	0	0.0005099439	0	0.0026347102	0	0	0	0	0	8.49906510284E-005	0	0	0	0	0	0	0	0	0	0	0	0	0	0	8.49906510284E-005	0	0	0	0	0	0	0	0	0	0	0	0	0	0
Geobacter	0	0	0	0	0	0	0	8.49906510284E-005	0	0	0	0	0	8.49906510284E-005	0	0	0	0	0	0	0	0	0	0	0	0	0	0	0	0	0	0	0	0	0	0	0	0	0	0	0	0	0	0	0	0	0	0	0
Geodermatophilus	0.0005099439	0.0004249533	0.0005099439	0	0	0	0	0	8.49906510284E-005	0	0	0.0005099439	0.000254972	0.0001699813	0	8.49906510284E-005	0.0001699813	0	0	0	0	0	0	0	0	0	0	0	0	0	0	0	0	0	0	0	0	0	8.49906510284E-005	0	0	0	0	8.49906510284E-005	0	0	0	0	0
Georgenia	8.49906510284E-005	0	0.0001699813	0	0	0	0	8.49906510284E-005	0	0	0	0	0	0	0	0	0	0	0	0	0	0	0	0	0	0	0	0	0	0	0	0	0	0	8.49906510284E-005	0	0	0	0	0	0	0	0	0	0	0	0	0	0
Giesbergeria	0	0	0	0	0	0	0	0	0	0	0	0	0	0	0	0	0	0	0	0	0	0	0	0	0	0	0	0	0	0	0	0	0	0	0	0	0	0	0	0	0	0	0	0	0	0	0	0	0
Gillisia	0	0	0	0	0	0	0	0	0	0	0	0	0	0	0	0	0.000254972	0	0	0	0	0	0	0	0	0	0	0	0	0	0	0	0	0	0	0	8.49906510284E-005	0	0	0	0	0	0	0	0	8.49906510284E-005	0	0	0
Glaciecola	0	0	0	0	0	0	0	0	0	0	0	0	0	0	0	0	0	0	0	0	0	0	0	0	0	0	0	0	0	0	0	0	0	0	0	0	0	0	0	0	0	0	0.0001699813	0	0.0054394017	0.0001699813	0	0	0
Gluconacetobacter	0	0	0	0	0	0	0	0	0	0	0	0	0	0	0	0	0	0	0	0	0	0	0	0	0	0	0	0	0	0	0	0	0	0	0	0	0	0	0	0	0	0	0	0	0	0	0	0	0
Gluconobacter	0.0001699813	0	0	0	0	0	0	0	8.49906510284E-005	0.0001699813	0.0005099439	0	0.0003399626	0.0005949346	0	0	0	0	0	0	0	0	0	0	0	0	0.0004249533	0	0	0	0	0	0	0.0001699813	0.0011048785	0	0.0012748598	0	0	0	0	0	0	0	0	0	0	0	0
Glycomyces	8.49906510284E-005	0	0.0001699813	0	0	0	0	0	0	0	0	0	0	0.0001699813	0	0	0	0	0	0	0	0	0	0	0	0	0	0	0	0	0	0	0	0	8.49906510284E-005	0	0	0	0	0	0	0	8.49906510284E-005	0	0	0	0	0	0
Gordonia	0.0001699813	0.0001699813	0.001699813	0.0004249533	0.0001699813	0.0023797382	0.0005949346	0.0022097569	8.49906510284E-005	0.0009348972	0.0007649159	0.0029746728	0.007309196	0.0009348972	0.0018697943	0.0001699813	0.0006799252	0	0	8.49906510284E-005	0	0	8.49906510284E-005	8.49906510284E-005	0	0	0.0024647289	0.0011048785	0.0003399626	0.0067142614	0	0.0003399626	0.000254972	0.0005949346	0.0007649159	0	0.0001699813	0	0.0052694204	0	0.0037395886	0.0001699813	0.0043345232	0.0001699813	0.0010198878	0.0009348972	0.0042495326	0.0009348972	0.0003399626
Gracilibacillus	0	0	0	0	0	0	0	0	0	0	0	0	0	0	0	0	0	0	0	0	0	0	0	0	0	0	0	0	0	0	0	0	0	0	0	0	0	0	0	0	0	0	0	0	0	0	0	0	0
Gracilibacter	0	0	0	0	0	0	0	0	0	0	0	0	0	0	0	0	0	0	0	0	0	0	0	0	0	0	0	0	0	0	0	0	0	0	0	0	0	0	0	0	0	0	0	0	0	0	0	0	0
Gramella	0	0	0	0	0	0	0	0	0	0	0	0	0	0	0	0	8.49906510284E-005	0	0	0	0	0	0	0	0	0	0	0	0	0	0	0	0	0	0	0	0	0	0	0	0	0	0	0	0.0001699813	0	0	0	0
Granulicatella	0.0015298317	0.0003399626	0.0001699813	0.0007649159	0	0.0004249533	0.0014448411	8.49906510284E-005	0.0001699813	0	8.49906510284E-005	0.0051844297	0.0004249533	0.0050144484	0.000254972	0.0017848037	0.0011898691	0	0.0007649159	8.49906510284E-005	0.0005099439	0.0004249533	0.0001699813	0.0580486147	0.0075641679	0.0068842427	0.000254972	0.0029746728	0.0107938127	0.0061193269	0.0012748598	0.0124936257	0.003399626	0.0097739249	0.0054394017	0	0.0013598504	0.0003399626	0.0043345232	0.0064592895	0.0009348972	0.0006799252	0.001699813	0.000254972	0.000254972	0.0001699813	0.0081591025	0.0015298317	0.0010198878
Guggenheimella	0	0	0	0	0	0	0	0	0	0	0	0	0	0	0	0	0	0	0	0	0	0	0	0	0	0	0	0	0	0	0	0	0	0	0	0	0	0	0	0	0	0	0	0	0	0	0	0	0
GW-34	0.0013598504	0.0004249533	0.000254972	0	0	0	0.0003399626	0	0	0	0	0.0089240184	0	0	0	0	0	0.0001699813	8.49906510284E-005	0.0001699813	0.0007649159	0.0015298317	0.0014448411	0.0001699813	0.0003399626	0.0001699813	0	0	0	0	0	8.49906510284E-005	0.0001699813	0	0	0	8.49906510284E-005	0	0	0	0	0	0	0	0	0	8.49906510284E-005	0	0
Haemophilus	0	0	8.49906510284E-005	0.0003399626	0	0.000254972	0.0011048785	0	0	0	0.0001699813	0.003399626	0.000254972	0.0026347102	0	0.0011048785	0.000254972	0	8.49906510284E-005	0	8.49906510284E-005	0	0.0005099439	0.0339112698	0.0005099439	0.0023797382	8.49906510284E-005	0.0061193269	0.005609383	0.0028046915	0.0034846167	0.0081591025	0.0029746728	0.0006799252	0.0028046915	0.0005099439	8.49906510284E-005	8.49906510284E-005	0.0226925038	0.0022947476	0.0014448411	0.000254972	0	8.49906510284E-005	0.0009348972	8.49906510284E-005	0.0249872514	0.0008499065	0.000254972
Halomonas	0	0	0	0	0	0	0	0	0	0	0	0	0	0	0	0	8.49906510284E-005	0	0	0	0	0	0	0	0	0	0	0	0	0	0	0	0	0	0	0.0004249533	0	0	0	0	0	0	8.49906510284E-005	0	0.0084140745	0.0006799252	0	0.0004249533	0
Halorhodospira	0	0	0	0	0	0	0	0	0	0	0	0	0	0	0	0	0	0	0	0	0	0	0	0	0	0	0	0	0	0	0	0	0	0	0	0	0	0	0	0	0	0	0	0	0	0	0	0	0
HB2-32-21	0	0	0	0	0	0	0	0	0	0	0	0	0	0	0	0	0	0	0	0	0	0	0	0	0	0	0	0	0	0	0	0	0	0	0	0	0	0	0	0	0	0	0	0	0	0	0	0	0
Helcococcus	0.000254972	8.49906510284E-005	0	0	0	0.0005949346	0	0	0	0	0	0	0	0	0	0	0.0006799252	0.0004249533	0	0.0001699813	0	0	0.0001699813	0	0	0	0	0	0	0.0012748598	0	0.0001699813	0.0001699813	0.0001699813	0	0	0.000254972	0	0.0014448411	0	0.0004249533	0.0001699813	0.0011898691	0	0.0006799252	0	0.0028896821	0	0
Helicobacter	0	0	0	0	0	0	0.0003399626	8.49906510284E-005	8.49906510284E-005	8.49906510284E-005	0	0	0	0	0	0	0	0	0	0	0	0	0	0	0	0	0	0	0	0	0	0	0	0	0.0005949346	0	8.49906510284E-005	0	0	0	0	0	0	0	0	0	0	0	0
Herbaspirillum	0	0	0	0	0.0006799252	0	0	0	0	0	0	0	0	0	0	0	0	0	0	0	0	0	0	0	0	0	0	0	0	0.000254972	0	0	0	0	8.49906510284E-005	0	0	0	0	0	0	0	0	0	0	0	0	0	0
Herminiimonas	0	0	0	0	0	0	0	0	0	0	0	0	0	0	0	0	0	0	0	0	0	0	0	0	0	0	0	0	0	0	0	0	0	0	0	0	0	0	0	0	0	0	0	0	0	0	0	0	0
Holdemania	0	0	0	0	8.49906510284E-005	0	0	0	0	0	0	0	0	0	0	0	0	0	0	0	0	0	0	0	0	0	0	0	0	0	0	0	0	0	0	0	0	0	0	0	0	0	0	0	0	0	0	0	0
HTCC	0	0	0	0	0	0	0	0	0	0	0	0	0	0	0	0	0	0	0	0	0	0	0	0	0	0	0	0	0	0	0	0	0	0	0	0	0	0	0	0	0	0	0	0	8.49906510284E-005	0	0	0	0
HTCC2207	0	0	0	0	0	0	0	0	0	0	0	0	0	0	0	0	0	0	0	0	0	0	0	0	0	0	0	0	0	0	0	0	0	0	0	0	0	0	0	0	0	0	0	0	0	0	0	0	0
Hydrocarboniphaga	0	8.49906510284E-005	0	0	0	0	0	0	0	0	0	0	0	0	0	0	0	0	0	0	0	0	0	0	0	0	0	0	0	0	0	0	0	0	0	0	0	0	0	0	0	0	0	0	0	0	0	0	0
Hydrogenophaga	0	0	0	0	0	0	0	0	0	0	0	0	0	0	0	0	0	0	0	0	0	0	0	0	0	0	0	0	0	0.0001699813	0	0	0	0	8.49906510284E-005	0	0	0	0	0	0	0	0	0	0	0	0	0	0
Hydrogenophilus	0	0	0	0	0	0	0	0	0	0	0	0	0	0	0	0	0	0	0	0	0	0	0	0	0	0	0	0	0	0	0	0	0	0	0	0	0	0	0	0	0	0	0	0	0	0	0	0	8.49906510284E-005
Hylemonella	0	0	0	0	0	0	0	0	0	0	0	0	0	0	0	0	0	0	0	0	0	0	0	0	0	0	0	0	0	0	0	0	0	0	0.000254972	0	0	0	0	0	0	0	8.49906510284E-005	0	0	0	0	0	0
Hymenobacter	0.0021247663	0.0043345232	0.048699643	0.0072242053	0.001954785	0.000254972	0	0.000254972	0.0013598504	0	0.0003399626	0.0001699813	0.0017848037	0.0015298317	0.0003399626	0.0004249533	0.0038245793	0	0	0.0001699813	0.0001699813	8.49906510284E-005	0	8.49906510284E-005	0	8.49906510284E-005	0.0005949346	0	0.0001699813	0.0004249533	8.49906510284E-005	0.0013598504	0.0010198878	0.0010198878	0.0005949346	0	0.0001699813	0	8.49906510284E-005	0	0.0003399626	0.0004249533	0	0.0005949346	8.49906510284E-005	0.0016148224	8.49906510284E-005	0.0004249533	0.000254972
Hyphomicrobium	0.0003399626	8.49906510284E-005	0.0014448411	0.0004249533	0.0024647289	0	0	0.000254972	0.0005099439	0	0	0	0.0003399626	0.0006799252	0.0005099439	0	0.0004249533	0	0	0	0	0.0001699813	0	0	0	0	0	0	0	0	0	8.49906510284E-005	0	8.49906510284E-005	0.0005099439	0.0005949346	0	0	0.0037395886	0	0.0156382798	0	0.000254972	0	0.0004249533	0	0.0025497195	0	0
Hyphomonas	0	0	0	0	0	0	0	0	0	0	0	0	0	0	0	0	0	0	0	0	0	0	0	0	0	0	0	0	0	0	0	0	0	0	0	0	0	0	0	0	0	0	0	0	0.0005099439	0	0	0	0
Iamia	0	0.0001699813	0.0001699813	0	0.000254972	0	0	0	0.0001699813	0	0	0	0	8.49906510284E-005	0	0	0	0	0	0	0	0	0	0	0	0	0	0	0	0	0	0	0	0	0	0	0	0	0	0	0	8.49906510284E-005	0	0	0	0	0	0	0
Idiomarina	0	0	0	0	0	0	0	0	0	0	0	0	0	0	0	0	0	0	0	0	0	0	0	0	0	0	0	0	8.49906510284E-005	0	0	0	0	0	0	0	0	0	0	0	0	0	0	0	0.000254972	0	0	0	0
Inquilinus	0	0	0	0	0	0	0	0	8.49906510284E-005	0	0	0	0	0	0	0	0	0	0	0	0	0	0	0	0	0	0	0	0	0	0	0	0	0	0	0	0	0	0	0	0.0008499065	0	0	0	0	0	0	0	0
Isosphaera	0	0	0	0	0	0	0	0	0	0	0	0	0	0	0	0	0	0	0	0	0	0	0	0	0	0	0	0	0	0	0	0	0	0	0	0	0	0	0	0	0	0	0	0	0	0	0	0	0
Janibacter	0	0	0.0007649159	0.0004249533	0	8.49906510284E-005	0	0.001954785	0.000254972	0.0005099439	8.49906510284E-005	0	0.0037395886	0.001699813	0.0023797382	8.49906510284E-005	0.0004249533	0	0	0	0	8.49906510284E-005	0	0	0	0	0.0006799252	0	0	0.0010198878	0.0119836818	0.0003399626	8.49906510284E-005	8.49906510284E-005	0.0001699813	0.0073941866	0	0.0004249533	0	0	0	8.49906510284E-005	0.0005949346	0	0.0009348972	0.0004249533	0	0.0135135135	0.0006799252
Jannaschia	0	0	0	0	0	0	0	8.49906510284E-005	0	8.49906510284E-005	0	0	0	0	0	0	0	0	0	0	0	0	0	0	0	0	0	0	0	0	0	0	0	0	0	0	0	0	0	0	0	0	0	0	0.0001699813	0	0	0	0
Janthinobacterium	0.0001699813	0.0004249533	0.000254972	0.0003399626	0.0690973993	0	8.49906510284E-005	8.49906510284E-005	0.0003399626	8.49906510284E-005	0.000254972	0.0003399626	0.000254972	0.0008499065	8.49906510284E-005	8.49906510284E-005	0.0009348972	0	0	8.49906510284E-005	0	0.0001699813	0	0	0	8.49906510284E-005	0	0	0.0001699813	0	0	8.49906510284E-005	0.0001699813	0.0003399626	0.0001699813	0.001699813	0.0001699813	0.0001699813	0	0	0	8.49906510284E-005	0	0	0	0	8.49906510284E-005	0.0003399626	0
Jeotgalicoccus	0.0004249533	0.0003399626	8.49906510284E-005	0.001954785	0	0	0	0.0066292708	0.0013598504	0.0015298317	0	0	8.49906510284E-005	0.0005099439	0	0.0011898691	8.49906510284E-005	0	0	0.0011048785	8.49906510284E-005	0.0005099439	0.000254972	0	0	0	0	0	0	0	0	0.0005099439	0.0010198878	0.0007649159	8.49906510284E-005	0.0003399626	0.0010198878	0	0	0	0	8.49906510284E-005	0	0	0	0	0	0.0010198878	8.49906510284E-005
Jiangella	0	0	0	0	0	0	0	0	0	0	0	0	0	8.49906510284E-005	0	0	0	0	0	0	0	0	0	0	0	0	0	0	0	0	0	0	0	0	0	0	0	0	0	0	0	0	0	0	0	0	0	0	0
Jonesia	0	0	0	0	0	0	0	0	0	0	0	0	0	0	0	0	0	0	0	0	0	0	0	0	0	0	0	0	0	0	0	0	0	0	0	0	0	0	0	0	0	0	0	0	0	0	0	0	0
Jonquetella	0	0	0	0	0	0	0	0	0	0	0	0	0	0	0	0	0	0	0	0	0	0	8.49906510284E-005	0	0	0	0	0	0	0	0	0	0	0	0	0	0	0	0	0	0	0	0	0	0	0	0	0	0
JTB248	0	0	0	0	0	0	0	0	0	0	0	0	0	0	0	0	0	0	0	0	0	0	0	0	0	0	0	0	0	0	0	0	0	0	0	0	0	0	0	0	0	0	0	0	0.0004249533	0	0	0	0
Kaistia	0	8.49906510284E-005	0	0	0.0039095699	0	0.0001699813	8.49906510284E-005	0.0001699813	0	0	0	0	0.0003399626	0	0	0	0	0	8.49906510284E-005	0	0	0	0	0	0	0	0	0	0	0	8.49906510284E-005	8.49906510284E-005	0	0.0005949346	0	0	0	0	0	0	0	0	0	0	0	0	0.0011048785	0
Kaistobacter	0.003654598	0.0030596634	0.0029746728	0.0015298317	0.0037395886	0	0.0007649159	0.0009348972	0.0005099439	0.0003399626	0.000254972	0.0003399626	0.0016148224	0.0039095699	0.0005949346	0.000254972	0.0010198878	0	0	0.0001699813	0	0.0001699813	0	0	0	8.49906510284E-005	0.0003399626	8.49906510284E-005	0	0	0.0015298317	0	0.000254972	0.0008499065	0.0031446541	0.0008499065	0.0003399626	8.49906510284E-005	0.0009348972	0	0.0011048785	0	0	0.0004249533	0	0.0005949346	0.000254972	0.0001699813	8.49906510284E-005
KD1-23	0	0	0	0	0	0	0	0	0	0	0	0	0	0	0	0	0	0	0	0	0	0	0	0	0	0	0	0	0	0	0	0	0	0	0	0	0	0	0.0113887472	0	0.0158082611	0	0	0	0	0	0.0087540371	0	0
Kibdelosporangium	0	0	0	0	0	0	0	0	0	0	0	0	0	0	0	0	0	0	0	0	0	0	0	0	0	0	0	0	0	0	0	0	0	0	0	0	0	0	0	0	0	0	0	0	0	0	0	0	0
Kineococcus	0	0.0006799252	0.0001699813	0	0	0	0	0	8.49906510284E-005	0.0001699813	0	0	0	0	0	0.0001699813	8.49906510284E-005	0	0	0	0	0	0	0	0	0	0	0	0	0	0	0	0	0.0003399626	0	0	8.49906510284E-005	0	0	0	0	0	0	0	0	0	0	0	8.49906510284E-005
Kineosporia	0	0.0010198878	0.000254972	0.0003399626	0.000254972	0	0	0	0	0	0	0	0	0.0001699813	0	0	8.49906510284E-005	0	0	0	0	0	0	0	0	0	0	0	0	0	0	0	0	0	8.49906510284E-005	0	0	0	0	0	0.0004249533	0	0	0	0	0	0	0	0
Kingella	0.000254972	0	0	0	0	0.0003399626	0.000254972	0	8.49906510284E-005	0	0	0.0012748598	0	8.49906510284E-005	0	8.49906510284E-005	0.0004249533	0	0	0	0	8.49906510284E-005	0.0001699813	0.0005949346	0.0005099439	0.0005099439	0.0001699813	0.000254972	0.0007649159	8.49906510284E-005	0.0006799252	0	8.49906510284E-005	0	0.0003399626	0	0.000254972	0	0.0130885603	0.0006799252	0.0007649159	0	0	0	0	0	0.0158932517	0	0.0001699813
Knoellia	0.0005949346	0.0001699813	0	0.0001699813	0	0	0	8.49906510284E-005	0	8.49906510284E-005	0	0	0	0.0009348972	0	8.49906510284E-005	0.0001699813	0	0	0	0	0	0	0	0	0	0	0	0	0.000254972	0	0	0	8.49906510284E-005	8.49906510284E-005	0.0034846167	0	0	0	8.49906510284E-005	8.49906510284E-005	0	0.0001699813	0	0	0	8.49906510284E-005	0	8.49906510284E-005
Kocuria	0.0008499065	8.49906510284E-005	0.0032296447	0.0003399626	0	0.0003399626	0.0020397756	0.0056943736	0.0030596634	0.0042495326	0.0009348972	0.0006799252	0.0077341492	0.0006799252	0.0055243923	0.0010198878	0.023372429	0	0.000254972	0	0.000254972	0.0001699813	0	0.0027197008	0.0009348972	0.003399626	0.0040795512	0	0.000254972	0.0026347102	0.0028046915	0.0005949346	0.0010198878	0.0009348972	0.0009348972	0.0026347102	0.005354411	0.0007649159	0.001954785	0.0004249533	0.0003399626	0.0022097569	0.0001699813	0.0018697943	0.0001699813	0.0001699813	0.0022947476	0.0046744858	8.49906510284E-005
Kordia	0	0	0	0	0	0	0	0	0	0	0	0	0	0	0	0	0	0	0	0	0	0	0	0	0	0	0	0	0	0	0	0	0	0	0	0	0	0	0	0	0	0	0	0	8.49906510284E-005	0	0	0	0
Kribbella	0	0	0.0004249533	0	0	0	0.0001699813	0	0.0001699813	0	0	0	0	8.49906510284E-005	0	0	0	0	0	0	0	0	0	0	0	0	0	0	0	8.49906510284E-005	0	8.49906510284E-005	0	0	8.49906510284E-005	0	0	0	0	0	0	0	0	0	0	0	0	0	0
Kribbia	0	0	0	0	0	0	0	0	0	0	0	0	0	0	0	0	0	0	0	0	0	0	0	0	0	0	0	0	0	0	0	0	0	0	0	0	0	0	0	0	0	0	0	0	0	0	0	0	0
KSA1	0	0	0	0	0	0	0	0	0	0	0	0	0	0	0	0	0	0	0	0	0	0	0	0	0	0	0	0	0	0	0	0	0	0	0	0	0	0	0	0	0	0	0	0	0.0004249533	0	0	0	0
Kurthia	0	0	0	0	0	0	0	0	0	0	0	0	0	0	0	0	0	0	0	0	0	0	0	0	0	0	0	0	0	0	0	0	0	0	0	0	0	0	0	0	0	0	0	0	0	0	0	0	0
Labrys	8.49906510284E-005	0.0001699813	8.49906510284E-005	0.0003399626	8.49906510284E-005	0	0	0	0	0	0	0	0	0	0	0.000254972	0	0	0	8.49906510284E-005	0	0	0	0	0	0	0	8.49906510284E-005	0	0	0	0	0	0	0	0	0	0	0	0	0	0	0	0	0	0	0	0	0
Laceyella	0	0	0	0	0	0	0	0	0	0	0	0	0	0	0	0	0	0	0	0	0	0	0	0	0	0	0	0	0	0	0	0	0	0	0	0	0	0	0	0	0	0	0	0	0	0	0	0	0
Lachnospira	0	8.49906510284E-005	0	0.0004249533	0	0	0	0	0	0	0	0	0	0	8.49906510284E-005	0	0	0	0	0.0013598504	8.49906510284E-005	0	0.0005099439	0	0	0	0	0	8.49906510284E-005	0	0	0	0	0	8.49906510284E-005	0	0	0	0.0001699813	0	0	0	0	0	0	0	8.49906510284E-005	0	0
Lactobacillus	0.0008499065	0.0004249533	0.0005949346	0	8.49906510284E-005	0.0187829339	0	0.0033146354	0.0003399626	0.0041645419	8.49906510284E-005	0.0004249533	0.0006799252	0.0013598504	8.49906510284E-005	0.054563998	8.49906510284E-005	0.0014448411	8.49906510284E-005	0	0.0010198878	0.003654598	0.0006799252	0	0.0157232704	0.000254972	0.000254972	0.0024647289	0.0005949346	0.0431752507	0.0285568587	0.012918579	0.0096039436	0.0254122047	0.0054394017	0.0039945606	0.0016148224	0.0006799252	8.49906510284E-005	0.0350161482	0	0.0001699813	0.000254972	0.0004249533	0.000254972	0	8.49906510284E-005	0.0320414754	0.0231174571
Lactococcus	0.0003399626	0.000254972	0.0031446541	0.0001699813	0	0.0003399626	0.0003399626	0.000254972	0.0008499065	0.0001699813	0	0.0016148224	0.0001699813	0.0007649159	0	0.0045045045	0.0005099439	0	8.49906510284E-005	0.0001699813	0	0	8.49906510284E-005	0.0006799252	0.0106238314	0.0017848037	0.0001699813	8.49906510284E-005	0.0022097569	0.0176780554	0.0008499065	0.0061193269	0.0060343362	0.0028896821	0.0005949346	8.49906510284E-005	0.0077341492	8.49906510284E-005	0.0001699813	0.0003399626	0.0005099439	0.000254972	0.0005099439	0	0	8.49906510284E-005	0.0006799252	0.0004249533	0
Lampropedia	8.49906510284E-005	8.49906510284E-005	0	0.0005099439	0	0	0	0	0	0	0	0	0	0	0	0.000254972	0.000254972	0	0	0	0	0	0	0	0	0	0	0	0	0	0	0	0	0	8.49906510284E-005	0	0	0	0	0	0	0.0001699813	0.0050994391	0	8.49906510284E-005	0	0	0	0.0010198878
Larkinella	0	8.49906510284E-005	0	0	0.0011898691	0	0	0	0	8.49906510284E-005	0	0	0	0	0	0	0	0	0	0	0	0	0	0	0	0	0	0	0	0	0	0	0	0	0	0	0	0	0	0	0	8.49906510284E-005	0	0	0	0	0	0	0
Lautropia	8.49906510284E-005	8.49906510284E-005	0	0.0005099439	0	0	0.000254972	0	0	0	0	0.0011898691	0.0004249533	0.0007649159	8.49906510284E-005	0.0005099439	0.0052694204	0	0	0	0	0	0	0.0016148224	0.0001699813	0.0006799252	0.0010198878	0.0003399626	0.0021247663	0.0020397756	0	0	0	0.000254972	0.0059493456	0	0.000254972	0	0.0035696073	0.0041645419	0.000254972	8.49906510284E-005	0.0075641679	0	0	0	0.0043345232	0	0.0010198878
LCP-6	0	0	0	0	0	0	0	0	0	0	0	0	0	0	0	0	0	0	0	0	0	0	0	0	0	0	0	0	0	0	0	0	0	0	0	0	0	0	0	0	0	0	0	0	0	0	0	0	0
Leadbetterella	0	0	0	8.49906510284E-005	0.0005949346	0	0	0	0	0	0	0	0	0	0	0	0	0	0	0	0	0	0	0	0	0	0	0	0	0	0	0	0	0	0	0	0	0	0	0	0	0	0	0	8.49906510284E-005	0	0	0	8.49906510284E-005
Legionella	0.000254972	0	8.49906510284E-005	8.49906510284E-005	0.0028046915	0	0	8.49906510284E-005	0	0	0	0	0.0001699813	0	0.0001699813	0	0	0	0	0	0	0	0	0	0	0	8.49906510284E-005	0	0	0	0	8.49906510284E-005	0	0	0	0	0	0	0.0011048785	0	0.0025497195	0.0001699813	0	8.49906510284E-005	0.0001699813	0	0.0007649159	0	0
Leptolyngbya	0	0	0	0.0010198878	0	0	0	0	0	0	0	0.0001699813	8.49906510284E-005	0	0	0	0.0003399626	0	0	0	0	0	0	0	0	0	0	0	0	0	0	0	0	0	0.0001699813	0	0	0	0	0	0	0	0	0	0.0001699813	0	0	0	0
Leptospira	0	0	0	0	0	0	0	0	0	0	0	0	0	0	0	0	0	0	0	0	0	0	0	0	0	0	0	0	0	0	0	0	0	0	0	0	0	0	0	0	0	0	0	0	0	0	8.49906510284E-005	0	0
Leptothrix	0	0	0	0	0	0	0	0	0	0	0	0	0	0	0	0	0	0	0	0	0	0	0	0	0	0	0	0	0	0	0	0	0	0	0	0	0	0	0	0	0	0	0	0	0	0	0	0	0
Leptotrichia	0.0014448411	0.0009348972	0	0	0	0.0007649159	0.0037395886	0	8.49906510284E-005	0	0	0.0073941866	0.0004249533	0.0009348972	8.49906510284E-005	0.000254972	0.0031446541	0	0.0011898691	0.0001699813	0	0.0001699813	8.49906510284E-005	0.0187829339	0.0084140745	0.0090939997	0.0001699813	0.0004249533	0.0067142614	0.0011048785	0.0008499065	0.0041645419	0.0026347102	0.0008499065	0.0028896821	0.0010198878	0.0022097569	0.000254972	0.0317015128	0.0026347102	0.0011898691	0.000254972	0.0007649159	0.000254972	0	0	0.036036036	0.0016148224	0.0004249533
Leucobacter	0.000254972	0	0.0013598504	0.0003399626	0.0008499065	0	0	0.0003399626	0.000254972	0.0006799252	0	0.000254972	0	0.0005099439	0	0	0.0004249533	0	0	0	8.49906510284E-005	0	0.0008499065	0	0	0	0	0	0	0	0.0022097569	0.0005949346	8.49906510284E-005	0.0022097569	0	0	8.49906510284E-005	0	0	0.0004249533	0	8.49906510284E-005	0.0016148224	8.49906510284E-005	0.0001699813	0	0	0	0.0004249533
Leuconostoc	0.0003399626	8.49906510284E-005	0.0004249533	0	0.000254972	8.49906510284E-005	8.49906510284E-005	0	0.0001699813	0	0	0.0003399626	0.0004249533	0.0001699813	8.49906510284E-005	0.0003399626	0.0001699813	0	0.0001699813	0.0003399626	0	0	8.49906510284E-005	0.000254972	0.0045894952	0.0029746728	0.000254972	0	0.0001699813	8.49906510284E-005	0.0004249533	0.0010198878	0.0010198878	0.0011048785	0.0006799252	0	0.0028046915	0	0	0	0	0	0	0	0	0	0	0.0005949346	0
Leucothrix	0	0	0	0	0	0	0	0	0	0	0	0	0	0	0	0	0	0	0	0	0	0	0	0	0	0	0	0	0	0	0	0	0	0	0	0	0	0	0	0	0	0	0.000254972	0	0.0011898691	0	0	0	0
Lewinella	0	0	0	0	0	0	0	0	0	0	0	0	0	0	0	0	0	0	0	0	0	0	0	0	0	0	0	0	0	0	0	0	0	0	0	0	0	0	0	0	0	0	0	0	0.0023797382	0.0001699813	0	0	0
Limnobacter	8.49906510284E-005	0	0	0	0	0	0	0	0	0	0	0	0	0	0	0	0	0	0	0	0	0	0	0	0	0	0	0	0	0	0	0	0	0	0	0	0	0	0.0006799252	0	0.0016148224	0	0	0	0.0003399626	0	0.0005099439	0	0
Limnohabitans	8.49906510284E-005	0.0001699813	8.49906510284E-005	0.0001699813	0.0006799252	0	0	0	0.0001699813	0	0	0	0	0	0	0	0	0	0	0	0	0	0	0	0	0	0	0	0	0	0	0	0	0	0	0	0	0	0.0006799252	0	0.0012748598	8.49906510284E-005	0	0	0	0	0.0007649159	0	0
Listeria	0	0	0	0	8.49906510284E-005	0	0	0	0	0	0	0	0	0	0	0	0	0	0	0	0	0	0	0	0	0	0	0	0	0	0	0	0	0	0	0	0	0	0	0	0	0	0	0	0	0	0	0	0
Loktanella	0	0	0	0	0	0	0	0	0.0001699813	0	0	0	0.0001699813	0	0	0	0	0	0	0	0	0	0	0	0	0	0	0	0	0	0	0	0	0	0	0	0	0	0	0	0	0	0	0	0.0028046915	0.0007649159	0	0	0
Luteibacter	0	0	0	0	8.49906510284E-005	0	0.0007649159	8.49906510284E-005	0	0	8.49906510284E-005	0	8.49906510284E-005	0	0	0	0	0	0	0	0	0	0	0	0	0	0	0	0	0	0.0009348972	0	0	0	0.0011898691	8.49906510284E-005	0	0	0	0	0	0	0	0	0	0	0	0	0
Luteimonas	0	0	0	8.49906510284E-005	0	0	0	0.0011898691	8.49906510284E-005	0	0	0	0	0	0	0	0.0007649159	0	0	0	0	0	0	0	8.49906510284E-005	0	0	0	0	0	0	0	0	8.49906510284E-005	0	0	8.49906510284E-005	0	0	0	0	0	0.001954785	0	8.49906510284E-005	0	0	0	0
Luteococcus	0	0.0001699813	0.000254972	0	0	0	0	0	0	0	0	0	0	0	0	0	8.49906510284E-005	0	0	0	0	0	0	0	0	0	0	0	0	0	0	8.49906510284E-005	8.49906510284E-005	0	0	0	0	0	0	0	0	0	0	0	0	0	0	0	0
Luteolibacter	8.49906510284E-005	0	0	0	0.0010198878	0	0	8.49906510284E-005	0	0	0	8.49906510284E-005	8.49906510284E-005	8.49906510284E-005	8.49906510284E-005	0	0	0	0	0	0	0	0	0	0	0	8.49906510284E-005	0	0	0	0.0001699813	0	0	0	8.49906510284E-005	0	0	0	0	0	0	0	8.49906510284E-005	0	0	8.49906510284E-005	8.49906510284E-005	0	0
Lutibacterium	0	0	0	0	0.0001699813	0	0	0.0001699813	0.0001699813	0	0	0	0	8.49906510284E-005	0	0	8.49906510284E-005	0	0	0	0	0	0	0	0	0	8.49906510284E-005	0	0	0	0	0	0.0003399626	0	0	0	0	0	0	0	0	0	0	0	0	0	0	0.0018697943	0
Lutispora	8.49906510284E-005	0	0	0	0	0	0	0	0	0	0	0	0	0.000254972	0	0	0	0	0	0	0	0	0	0	0	0	0	0	0	0	0	0	0	0	0	0	0	0	0	0	0	0	0	0	0	0	0	0	0
Lysinibacillus	0	0	0	0	0	0	0	0	0	0	0	0	0	0	0	8.49906510284E-005	0	0	0	0	0	0	0	0	0	0	0	0	0	0	0	0	0	0	0	0	0	0	0	0	0	0	0	0	0	0	0	0	8.49906510284E-005
Lysobacter	0.0003399626	0.000254972	0.0001699813	0.0005099439	0	0	0	0.0004249533	8.49906510284E-005	8.49906510284E-005	8.49906510284E-005	0	0.0001699813	0.0003399626	0	0	0.0001699813	0	0	0	0	0	0	0	0	0	0.0001699813	0	0	0.0204827469	0	0	8.49906510284E-005	0.0001699813	0	0	0	0	0.0033146354	0	0.0090939997	0	0.0005099439	0	0	0	0.0039945606	0	0
Macrococcus	8.49906510284E-005	0	8.49906510284E-005	8.49906510284E-005	0	0	0	0.0003399626	0	0.000254972	8.49906510284E-005	0	0.0004249533	0.0028896821	0.0004249533	8.49906510284E-005	0.000254972	0	0	0	0.0001699813	8.49906510284E-005	0.0001699813	0	8.49906510284E-005	0	0.0001699813	0	0	0	0	0	0	0	0	0.0001699813	0	0	0	0	0	0	0.0001699813	0.0001699813	0	0	0	0.0004249533	0
Magnetospirillum	8.49906510284E-005	0	0	0	0	0	0	8.49906510284E-005	0	0	0	0	0	0	0	0	0	0	0	0	0	0	0	0	0	0	0	0	0	0	0	0	0	0	0	0	0	0	0	0	0	0	0	0	0	0	0	0	0
Maribacter	0	0	0	0	0	0	0	0	0	0	0	0	0	0	0	0	0	0	0	0	0	0	0	0	0	0	0	0	0	0	0	0	0	0	0	0	0	0	0	0	0	0	0	0	0	0	0	0	0
Marinibacillus	0	0	0	0	0	0	0	0	0	0	0	0	0	0	0	0	0	0	0	0	0	0	0	0	0	0	0	0	0	0	0	0	0	0	0	0	0	0	0	0	0	0	0	0	0	0	0	0	0
Marinicella	0	0	0	0	0	0	0	0	0	0	0	0	0	0	0	0	0	0	0	0	0	0	0	0	0	0	0	0	0	0	0	0	0	0	0	0	0	0	0	0	0	0	0	0	0.0011898691	0.0001699813	0	0	0
Marinilactibacillus	0	0	0	0	0	0	0	0	0	0	0	0	0	0	0	0	0.0005949346	0	0	0	0	0	0	0	0	8.49906510284E-005	0	0	0	0	0	0	0	0	0	0	0	0	0	0	0	0	0	0	0	0	0	0	0
Marinobacter	0	0	0	0	0	0	0	0	0	0	0	0	0	0	0	0	0	0	0	0	0	0	0	0	0	0	0	0	0	0	0	0	0	0	0	0	0	0	0	0	0	0	0	0	0.0125786164	0.0004249533	0	0	0
Marinococcus	0	0	0	0	0	0	0	0	0	0	0	0	0	0	0	0	0	0	0	0	0	0	0	0	0	0	0	0	0	0	0	0	0	0	0	0	0	0	0	0	0	0	0.0001699813	0	8.49906510284E-005	0	0	0	0
Marinomonas	0	0	0	0	0	0	0	0	0	0	0	0	0	0	0	0	0	0	0	0	0	0	0	0	0	0	0	0	0	0	0	0	0	0	0	0	0	0	0	0	0	0	0	0	0	0	0	0	0
Marivita	0	0	0	0	0	0	0	0	0	0	0	0	0	0	0	0	0	0	0	0	0	0	0	0	0	0	0	0	0	0	0	0	0	0	0	0	0	0	0	0	0	0	8.49906510284E-005	0	0.0025497195	8.49906510284E-005	0	0	0
Massilia	0	0	0	0	0	0	0	0	0	0	0	0	0	0	0	0	0	0	0	0	0	0	0	0	0	0	0	0	0	0	0	8.49906510284E-005	0	0	0	0	8.49906510284E-005	0	0	0	0	0	0	0	0	0	0	0	0
Megamonas	8.49906510284E-005	0	0	0	0	0	0	8.49906510284E-005	0	0	0	0	0	0.0001699813	0.000254972	0	0	0	0	0	0	0	0	0	0	0	0	0	0	0	0	0	8.49906510284E-005	8.49906510284E-005	0	0	8.49906510284E-005	0	0	0	0	0	0	8.49906510284E-005	0	0	0	0	0
Megasphaera	0	0	8.49906510284E-005	0	0	8.49906510284E-005	8.49906510284E-005	0	0	0	0	0	0	0	0	0	0	0	0	0	0	0.0005099439	0.0011048785	0.0004249533	0	8.49906510284E-005	0	0	8.49906510284E-005	0	0	0.0028896821	0.0037395886	0.0005099439	0.0042495326	0.0011898691	0	0	8.49906510284E-005	0	0	0	0	0	0	0	0.0001699813	0	0
Meiothermus	0	0	0	0	0	0	0	0	0	0	0	0	0	0	0	0	0	0	0	0	0	0	0	0	0	0	0	0	0	0	0	0	0	0	0	0	0	0	0.0003399626	0	0.001954785	0	0	0	0	0	0.0005949346	0	0
Mesonia	0	0	0	0	0	0	0	0	0	0	0	0	0	0	0	0	0	0	0	0	0	0	0	0	0	0	0	0	0	0	0	0	0	0	0	0	0	0	0	0	0	0	0	0	8.49906510284E-005	0	0	0	0
Mesoplasma	0	0	0	0	0	0	0	8.49906510284E-005	0	0	0	0	0	0	0	0	0	0	0	0	0	0	0	0	0	0	0	0	0	0	0	0	0	0	0	0	0	0	0	0	0	0	0	0	0	0	0	0	0
Mesorhizobium	8.49906510284E-005	0.0001699813	0	0.0008499065	0.001699813	0	0	8.49906510284E-005	0.000254972	8.49906510284E-005	0	0.000254972	0.0003399626	8.49906510284E-005	0.000254972	0	8.49906510284E-005	0	0	0	0	0	0	0	0	0	0	0	0	0	0	0	0	8.49906510284E-005	8.49906510284E-005	0	0	0	0	0	0	0	0.0007649159	0	0	0.0003399626	0	0	0
Methylibium	0.0004249533	0.0005949346	0	0.000254972	0.0007649159	0	0	0.000254972	0	8.49906510284E-005	0	0	0	0	0	0	0.0003399626	0	0	0	0	8.49906510284E-005	0	0	0	0	8.49906510284E-005	0	0	0	0	0	0	8.49906510284E-005	8.49906510284E-005	0.0006799252	0	0	0.0013598504	0	0.001954785	0	0	0	0	0.0006799252	0.0010198878	0	0
Methylobacterium	0.0043345232	0.0051844297	0.0351011389	0.0157232704	0.0037395886	0.0008499065	0.003654598	0.0005099439	0.001699813	0.0005099439	0.0008499065	0.0020397756	0.0015298317	0.0003399626	0.0006799252	0.0008499065	0.0038245793	0	8.49906510284E-005	0.0005949346	8.49906510284E-005	0.000254972	0	0	0	8.49906510284E-005	0.0010198878	0	0.0001699813	0.0025497195	0.0007649159	0.0009348972	0.0010198878	0.0018697943	0.0029746728	0.0008499065	0.0011048785	0.000254972	0.0014448411	0	0.0015298317	0.0048444671	0.0030596634	0.0049294578	0.0051844297	0.0015298317	0.001954785	0	0.0015298317
Methylocaldum	0	0	0	0	0	0	0	0	0	0	0	0	0	0	0	0	0	0	0	0	0	0	0	0	0	0	0	0	0	0	0	0	0	0	0	0	0	0	0	0	0	0	0	0	0	0	0	0	0
Methylomicrobium	0	0	0	0	0	0	0	0	0	0	0	0	0	0	0	0	0	0	0	0	0	0	0	0	0	0	0	0	0	0	0	0	0	0	0	0	0	0	0	0	0	0	0	0	0	0	0	0	0
Methylomonas	0	0	0	0	0	0	0	0	0	0	0	0	0	0	0	0	0	0	0	0	0	0	0	0	0	0	0	0	0	0	0.0001699813	0	0	0	0	0	0	0	0	0	0	0	0	0	0	0	0	0.0004249533	0
Methylopila	8.49906510284E-005	8.49906510284E-005	8.49906510284E-005	0	0.0007649159	0	0	0.0001699813	8.49906510284E-005	0	0.0001699813	0	0.0001699813	0	0	0	0	0	0	0.000254972	0	0	0	0	0	0	0	0	0	0	0	0	0	0	0	0.0011048785	0	0	0	0	0.0011898691	0	8.49906510284E-005	8.49906510284E-005	0	0	0	0	0
Methylosinus	0	0	0	0.0005099439	0	0	0	0.0001699813	0	0.000254972	0	0	0	0	0	0	0.0004249533	0	0	0	0	0	0	0	0	0	0	0	0	0	0	8.49906510284E-005	0	0	0	0	0	0	8.49906510284E-005	0	0	0	0	0	0	0	0	0	0
Methylotenera	0	0	0	0	8.49906510284E-005	0	0	0	8.49906510284E-005	0	0	0	0	8.49906510284E-005	8.49906510284E-005	0	0	0	0	0	0	0	0	0	0	0	0	0	0	0	0	0	0	0	8.49906510284E-005	0	0	0	0	0	0	0	0	0	0	0	0	0	0
Methyloversatilis	0	0	0	0.0006799252	0	8.49906510284E-005	0	0	0	0	0	0	0	0	0	0	0	0	0	0	0	8.49906510284E-005	0	0	0	0	0	0	0	0	0	0	0	0	0	0	0	0	0	0	0	0.000254972	0.0004249533	0.0005949346	0.000254972	0.0001699813	0.0001699813	0	0
Microbacterium	0.0049294578	0.0038245793	0.0031446541	0.0047594765	0.0051844297	8.49906510284E-005	0.0003399626	0.0029746728	0.0024647289	0.0008499065	0.0004249533	0	0.0071392147	0.0034846167	0.0031446541	0.0008499065	0.0020397756	0	0	0.0006799252	8.49906510284E-005	8.49906510284E-005	0.000254972	0.0001699813	8.49906510284E-005	0.0001699813	0.0016148224	0	0.0001699813	0.0010198878	0.0057793643	0.0011898691	0.0004249533	0.001699813	0.0013598504	0.0012748598	0.000254972	8.49906510284E-005	0	8.49906510284E-005	8.49906510284E-005	0.0006799252	0.0016148224	0.0010198878	0.0014448411	0.0011048785	0	0.0028896821	0.0005949346
Microbispora	0	0	0	0	0	0	0	0	0	0	0	0	0	0	0	0	0	0	0	0	0	0	0	0	0	0	0	0	0	0	0	0	0	0	0	0	0	0	0	0	0	0	0	0	0	0	0	0	0
Micrococcus	0.0049294578	0.0026347102	0.0816760156	0.0290668027	0.0001699813	0.0611932687	0.0747917729	0.0313615502	0.0118137005	0.0200577936	0	0.0011048785	0.0017848037	0.0075641679	0.0003399626	0.0104538501	0.0838857726	0	0.0003399626	0.0005099439	0.0004249533	0.0022947476	0.0037395886	0.0001699813	0.0005949346	0.0010198878	0.0005099439	0.001954785	0.0150433452	0.0079891212	0.1017338093	0.0047594765	0.0031446541	0.0030596634	0.003654598	0.0252422234	0.0039095699	0.0007649159	0.0045045045	0.0009348972	0.001954785	0.0237973823	0.0086690464	0.0231174571	0.0101138875	0.0071392147	0.0025497195	0.0822709502	0.0020397756
Microlunatus	0.0004249533	8.49906510284E-005	0	0	8.49906510284E-005	0	0	0	8.49906510284E-005	0	0	0	0	0	0	8.49906510284E-005	0	0	0	0	0	0	0	0	0	0	0	0	0	0	0	0	0	0	0.0001699813	8.49906510284E-005	0	0	0	0	0	0	0	0	0	0	0	0	0
Mitsuokella	0	0	0	0	0	0	0	0	0	0	0	0	0	0	0	0	0	0	0	0	0	0.0004249533	0.0010198878	0	0	0	0	0	0	0	0	0	0	0	0	0	0	0	0	0	0	0	0	0	0	0	0	0	0
Mobiluncus	8.49906510284E-005	0	0	0	8.49906510284E-005	0	0.0003399626	8.49906510284E-005	0	8.49906510284E-005	0	0.0034846167	0	0	0	0.0009348972	0.0004249533	0	0	0.0011048785	0	0	0	0	0	0	0	0	0	0.0008499065	0.0009348972	0.0007649159	0.0017848037	0.0005949346	0.0011048785	0	8.49906510284E-005	0	0	0	0	0	0.0003399626	0	0	0	8.49906510284E-005	0.0001699813	8.49906510284E-005
Modestobacter	0.0071392147	0.0032296447	0.0041645419	0.0005099439	0.000254972	0.0004249533	0.0005099439	0	8.49906510284E-005	0.0001699813	0.000254972	0.0001699813	0.0004249533	8.49906510284E-005	0.000254972	0.0001699813	0.0024647289	0	0	8.49906510284E-005	0	8.49906510284E-005	0	0	0	0	0.0005099439	0	0.0001699813	0.000254972	0	0.0005099439	0.0001699813	0.0003399626	0.0004249533	0	8.49906510284E-005	0	0	0	0	0.0001699813	0	0	0	0.0003399626	0.0001699813	0	0
Mogibacterium	0.000254972	0.0001699813	0	0.000254972	0	8.49906510284E-005	0	0	0	0	0	0	0	0.0005949346	0	0.0004249533	0.0001699813	0	0	0.0058643549	0	8.49906510284E-005	0	8.49906510284E-005	8.49906510284E-005	0	0	8.49906510284E-005	0.0003399626	0.0003399626	0.0001699813	0.000254972	8.49906510284E-005	8.49906510284E-005	0.000254972	0.0004249533	0.0025497195	8.49906510284E-005	0.0017848037	8.49906510284E-005	0.000254972	0	0	0	0	0	0.0018697943	0	0
Moraxella	0.0029746728	0.0009348972	0	0.0005099439	0	0	0	0	0.0001699813	0	0	0	0	0.000254972	0	0.0007649159	0.0005099439	0	8.49906510284E-005	0	0	0	0	0	0	0	0	0	0	0.0010198878	0	0.0029746728	0.0017848037	0.0059493456	0.0003399626	0	0.000254972	0	0	0	0	0	0.0192078871	0.000254972	0.0005949346	0	0	0	8.49906510284E-005
Moritella	0	0	0.0011048785	0	0	0	0	0	0	0	0	0	0	0	0	0	0	0	0	0	0	0	0	0	0	0	0	0	0	0	0	0	0	0	0	0	0	0	0	0	0	0	0	0	0	0	0	0	0
Moryella	8.49906510284E-005	8.49906510284E-005	0	0	0	0.0003399626	0	0	0	0	0	8.49906510284E-005	0	0	0	0	0	0	0	0.0027197008	0	0	0.0001699813	0.0005949346	0.0001699813	8.49906510284E-005	0	8.49906510284E-005	0.0001699813	0	0	0.0007649159	0.0001699813	0.0011898691	0.0001699813	0.0021247663	8.49906510284E-005	0	0.0012748598	0	8.49906510284E-005	0	0	0	0	0	0.0023797382	0	0
MSBL3	0	0	0	0	0	0	0	0	0	0	0	0	0	0	0	0	0	0	0	0	0	0	0	0	0	0	0	0	0	0	0	0	0	0	0	0	0	0	0	0	0	0	0	0	0	0	0	0	0
Myceligenerans	0	0	0	0	0	0	0	0	0	0	0	0	0	0	0	0	0	0	0	0	0	0	0	0	0	0	0	0	0	0	0	0	0	0	0	0	0	0	0	0	0	0	0	0	0	0	0	0	0
Mycetocola	8.49906510284E-005	0	0	0.0001699813	0.0001699813	0	8.49906510284E-005	0	8.49906510284E-005	0	0	0	0	8.49906510284E-005	0	0	0	0	0	0	0	0	0	0	0	0	0	0	0	0	0	0	0	0	0	0	0.0001699813	0	0	0	0	0	0	0	0	0	0	0	0
Mycobacterium	0.0009348972	0.0007649159	0.0091789903	0.0047594765	0.0047594765	0.0011898691	0.0005949346	0.0005099439	0.0022097569	0.000254972	0.0004249533	0.0063742988	0.0132585416	0.003399626	0.0041645419	0.0001699813	0.0031446541	0	0	0	0	0.0003399626	0.000254972	0	0.0001699813	8.49906510284E-005	0.0022947476	0.0009348972	0.000254972	0.0243923168	0.0003399626	0.000254972	0.0001699813	0.0005099439	0.0026347102	0.0058643549	0.0012748598	0	0.0150433452	0.0356960734	0.0395206527	0.0011048785	0.0058643549	0.0004249533	0.0029746728	0.0003399626	0.0130035696	0.0007649159	0.0013598504
Mycoplana	0.0017848037	0.0017848037	0.0004249533	0.0009348972	0.0024647289	0	0	0.0008499065	0.0011048785	0.0003399626	0	0	0.0008499065	0.0010198878	0.000254972	0	0.0010198878	0	0	0	0	0	0	0	0	0	0.0003399626	0	0	0	0	8.49906510284E-005	0	0	0.0005949346	0.0005949346	8.49906510284E-005	0	0	0	0	0.0006799252	0.0005099439	0.0003399626	0.0003399626	0	0	0	0
Mycoplasma	8.49906510284E-005	0	0	0	0	0	0	0	0	0	0	0.0056943736	0	0	0	0	0	0	0.0001699813	0	0	0	0	0	0	8.49906510284E-005	0	0	0	0	0	0.0077341492	0.0099439062	0.001954785	0	0	0	0	0	0	0	0	0.0007649159	0	0.0001699813	0	0	0	0
Myroides	0.0003399626	0	8.49906510284E-005	8.49906510284E-005	0	0	0	0.000254972	0.0001699813	0	0	0	0	0	0	0	0	0	0	0	0	0	0	0	0	0	0	0	0	0	0	0	8.49906510284E-005	0.000254972	0	0	0	0	0	0	0	0	0	0	0	0	0	0	0
N09	0	0	0	0	0	0	0	0	0	0	0	0	0	0	0	0	0	0	0	0	0	0	0	0	0	0	0	0	0	0	0	0	0	0	0	0	0	0	0	0	0	0	0	0	0	0	0	0	0
Nannocystis	0	0	0	0	0	0	0	8.49906510284E-005	0	0	0	0	0	0	0	0	0	0	0	0	0	0	0	0	0	0	0	0	0	0	0	0	0	0	0	0	0	0	0	0	0	0	0	0	0	0	0	0	0
ND137	0	0	0	0	0	0	0	0	0	0	0	0	0	0	0	0	0	0	0	0	0	0	0	0	0	0	0	0	0	0	0	0	0	0	0	0	0	0	0	0	0	0	0	0	0	0	0	0	0
Neisseria	0.0027197008	0.0004249533	0.0001699813	0.0005099439	8.49906510284E-005	0.000254972	0.0033146354	8.49906510284E-005	0.0001699813	0	0	0.0065442801	0.0003399626	0.0048444671	0.0001699813	0.0003399626	0.0049294578	8.49906510284E-005	0.0010198878	0.0003399626	0.0006799252	0.0017848037	0.0007649159	0.1020737719	0.0045894952	0.0096889342	8.49906510284E-005	0.0051844297	0.0060343362	0.0107938127	0.001954785	0.048699643	0.0124086351	0.0056943736	0.0261771205	0.0015298317	0.0005099439	0.0010198878	0.0067142614	0.0152983172	0.0016148224	0.0005099439	0.0003399626	0.000254972	0.0008499065	0.000254972	0.0123236444	0.0022947476	0.0007649159
Nesterenkonia	0	0	0	0	0	8.49906510284E-005	0	0.0010198878	0	8.49906510284E-005	0	0	0	0.000254972	0	0	0	0	0	0	0	0	8.49906510284E-005	0	0	0	0	0	0	0	0	0	0	0	0.0001699813	0	0.0015298317	0	0	0	0	0.0001699813	0	0.0011048785	8.49906510284E-005	0	0	0	0
Nevskia	0	8.49906510284E-005	0	8.49906510284E-005	8.49906510284E-005	0	0	0	0	0	0	0	0	0	0	8.49906510284E-005	0	0	0	0	0	0	0	0	0	0	0	0	0	0	0	0	0	0	0	0	0	0	0.0005099439	0	0.001699813	0	0	0	0	0	0.0006799252	0	0
Niabella	0	0	0	0	0	0	0	0	0	0	0	0	8.49906510284E-005	0	0	0	0	0	0	0	0	0	0	0	0	0	0	0	0	0	8.49906510284E-005	0	0	0	0	0	0	0	0	0	0	8.49906510284E-005	0	0	0	0	0	0	0
Nisaea	0	0	0	0	0	0	0	0	0	0	0	0	0	0	0	0	0	0	0	0	0	0	0	0	0	0	0	0	0	0	0	0	0	0	0	0	0	0	0	0	0	0	0	0	0.0001699813	0	0	0	0
Nitratireductor	0	0	0	0	0	0	0	0	0	0	0	0	0	0	0	0	0	0	0	0	0	0	0	0	0	0	0	0	0	0	0	0	0	0	0	0	0	0	0	0	0	0	0	0	0	0	0	0	0
Nitriliruptor	0	0	0	0	0	0	0	0	0	0	0	0	0	0	0	0	0	0	0	0	0	0	0	0	0	0	0	0	0	0	0	0	0	0	0	0	0	0	0	0	0	0	0	0	0	0	0	0	0
Nitrosomonas	0	0	0	0	0	0	0	0	0	0	0	0	0	0	0	0	0	0	0	0	0	0	0	0	0	0	0	0	0	0	0	0	0	0	0	0	0	0	0	0	0	0	0	0	0	0	0	0	0
Nitrospina	0	0	0	0	0	0	0	0	0	0	0	0	0	0	0	0	0	0	0	0	0	0	0	0	0	0	0	0	0	0	0	0	0	0	0	0	0	0	0	0	0	0	0	0	0	0	0	0	0
Nitrospira	0.000254972	0	0.000254972	0	0	0	0	8.49906510284E-005	0	8.49906510284E-005	0	0	0	8.49906510284E-005	0	0	0	0	0	0	0	8.49906510284E-005	0	0	0	0	0	0	0	0	0	0	0	0	0.0001699813	0	0	0	8.49906510284E-005	0	0.0006799252	0	0.0001699813	0	8.49906510284E-005	0	0.0001699813	0	0
Nocardia	8.49906510284E-005	8.49906510284E-005	0.0005099439	0.000254972	0	0	0	8.49906510284E-005	0.0004249533	8.49906510284E-005	0	0	0	0.0006799252	0	0	0.0001699813	0	0	0	0	0	0	0	0	0	0	0	0	0	0	0	0	0	0	0	0	0	0	0.0001699813	0.0003399626	0	0	0	0	0	0.0001699813	0	0
Nocardioides	0.0010198878	0.0005949346	0.001699813	0.0012748598	0.0004249533	8.49906510284E-005	0	0.000254972	0.0003399626	0.0001699813	8.49906510284E-005	0	8.49906510284E-005	0.0011898691	8.49906510284E-005	8.49906510284E-005	0.0005949346	0	0	0	0	0.0007649159	0	0	0	0	0.000254972	0	8.49906510284E-005	0	0	0	0	0	0.0001699813	0	0	0	0.0003399626	0	0	0	0.0001699813	0.0001699813	0.0004249533	0	8.49906510284E-005	0	0
Nodularia	0	0	0	0	0	0	0	0	0	0	0	0	0	0	0	0	0	0	0	0	0	0	0	0	0	0	0	0	0	0	0	0	0	0	0	0	0	0	0	0	0	0	0	0	0	0	0	0	0
Nonomuraea	0	0	0	0	0	8.49906510284E-005	0	8.49906510284E-005	0.000254972	0	0	0	0	0.0004249533	0	0	0	0	0	0	0	0	0	0	0	0	0	0	0	0	0	0	0	0	0	0	0	0	0	0	0	0	0	0	0	0	0	0	0
Nostoc	0	0	0.0001699813	0.0006799252	0	0	0	0	8.49906510284E-005	0	0	0	0	0	0	0	0	0	0	0	0	0	0	0	0	0	0	0	0	0	0	0	0	0	0	0	0	0	0	0	0	0	0	0	0	0	0	0	0
Novispirillum	0.0009348972	0	0	0	0	0	0	0	0	0	0	0	0	0	0	0	0	0	0	0	0	0	0	0	0	0	0	0	0	0	0	0	0	0	0.0001699813	0	0	0	0	0	0	0	0	0	0	0	0	0	0
Novosphingobium	0.0038245793	0.0023797382	0.0118986911	0.003654598	0.019972803	0.0003399626	0.000254972	0.0018697943	0.001699813	0.0009348972	0.0003399626	0.0007649159	0.0011048785	0.0027197008	0.0006799252	8.49906510284E-005	0.0007649159	0	0	0.0005949346	0	0	8.49906510284E-005	0	0	0	0.0006799252	0.0001699813	0	0.000254972	0.0004249533	0.0028896821	0.0012748598	0.0039095699	0.0014448411	0	0.0004249533	0.0015298317	0.0104538501	0	0.0241373449	0.0024647289	0.0001699813	0.0006799252	0.000254972	0.0016148224	0.0043345232	0	0.000254972
Oceanicola	0	0	0	0	0	0	0	0	0	0	0	0	0	0	0	0	0	0	0	0	0	0	0	0	0	0	0	0	0	0	0	0	0	0	0	0	0	0	0	0	0	0	0	0	0	0	0	0	0
Oceanimonas	0	0	0	0	0	0	0	0	0	0	0	0	0	0	0	0	0	0	0	0	0	0	0	0	0	0	0	0	0	0	0	0	0	0	0	0	0	0	0	0	0	0	0	0	0	0	0	0	0
Oceanobacillus	0	0	0	0	0	0	0	0	0	0	0	0	0	0	0	0	0	0	0	0	0	0	0	0	0	0	0	0	0	0	0	0	0	0	0	0	0	0	0	0	0	0	0	0	0	0	0	0	0
Oceanospirillum	0	0	0	0	0	0	0	0	0	0	0	0	0	0	0	0	0	0	0	0	0	0	0	0	0	0	0	0	0	0	0	0	0	0	0	0	0	0	0	0	0	0	0	0	0.0001699813	0	0	0	0
Ochrobactrum	0.0003399626	0.0003399626	0.0001699813	0	0.0015298317	0	0	0.0004249533	0.0001699813	0.0001699813	0	0.0011898691	0	8.49906510284E-005	0	0.0010198878	8.49906510284E-005	0	0	0	0	8.49906510284E-005	0	0	8.49906510284E-005	0.0003399626	0.0001699813	0	0	0.0012748598	0	8.49906510284E-005	0	0.0030596634	0.001954785	0.0008499065	0.0006799252	0.0012748598	0	0.0001699813	0	0.000254972	0	0	0	0	0	0	8.49906510284E-005
Octadecabacter	0.0003399626	0	0	0	0	0	0	0	0	0	0	0	0	0	0	0	0	0	0	0	0	0	0	0	0	0	0	0	0	0	0	0	0	0	8.49906510284E-005	0	0	0	0	0	0	0	0	0	0.0031446541	0	0	0	0
Odoribacter	0	0	0	0	0	0	0	0	0	0	0	0	0	0	0	0	0	0	0	8.49906510284E-005	0	0	0.000254972	0	0	0	0	0	0	0	0	0	0	0	0	0	0	0	0.0004249533	0	8.49906510284E-005	0	0	0	0	0	0	0	0
Oerskovia	0	0	0	0	8.49906510284E-005	0	0	0.000254972	0	0	0	0	0	0.0001699813	0	0	0	0	0	0	0	0	0	0	0	0	0	0	0	0	0	0	0	8.49906510284E-005	8.49906510284E-005	0.0001699813	0	0	0	0	0	0	0	8.49906510284E-005	0	0	0	0	0
Oleispira	0	0	0	0	0	0	0	0	0	0	0	0	0	0	0	0	0	0	0	0	0	0	0	0	0	0	0	0	0	0	0	0	0	0	0	0	0	0	0	0	0	0	0.0038245793	0	0.0010198878	0	0	0	0
Oligella	0	0	0	0	0	0.003654598	0	0	0	0	0	0	0	0	0	0	0	0	0	8.49906510284E-005	0	0	0	0	0	0	0	0	0	0	0	0	0	0	0	0	0	0	0.0012748598	0	0	0	0	0	0	0	0.0008499065	0	0
Olivibacter	0	0	0	0	0	0	0	0	0	0	0	0	0	0	0	0	0	0	0	0	0	0	0	0	0	0	0	0	0	0	0	0	0	8.49906510284E-005	0	0	0	0	0	0	0	0	0	0	0	0	0	0	0
Olleya	0	0	0	0	0	0	0	0	0	0	0	0	0	0	0	0	0	0	0	0	0	0	0	0	0	0	0	0	0	0	0	0	0	0	0	0	0	0	0	0	0	0	0	0	0	0	0	0	0
Opitutus	0.0001699813	0.0010198878	0	0	0.0023797382	0	0	0	8.49906510284E-005	0	0	0	0	0	0	0	8.49906510284E-005	0	0	0	0	0	0	0	0	0	0	0	0	0	0	0	0	0	8.49906510284E-005	0	0	0	0	0	0	0	0	0	0	0	0	0	0
OR-59	0	0	0	0	0	0	0	0	0	0	0	0	0	0	0	0	0	0	0	0	0	0	0	0	0	0	0	0	0	0	0	0	0	0	0	0	0	0	0	0	0	0	0	0	0	0	0	0	0
Oribacterium	0.0001699813	0	0	0	0	8.49906510284E-005	0.0001699813	0	0	0	0	8.49906510284E-005	0	0.0009348972	0	0	8.49906510284E-005	0	0	0	0	0	0	0.0020397756	0.0001699813	0.000254972	0	8.49906510284E-005	0.0005949346	0.0006799252	0	0.0003399626	0.0005949346	0	0.000254972	0	0.0004249533	8.49906510284E-005	0.001699813	0	0	0	0	0	0	0	0.0017848037	0	8.49906510284E-005
Ornithobacterium	0	0	0	0	0	0	0	0	0	0	0	0	0	0	0	0	0.0001699813	0	0	0	0	0	0	0	0	0	0	0	0	0	0	0	0	0	0	0	0	0	0	0	0	0	0	0	0.0003399626	0	0	0	0
Oscillochloris	0	0	0	0	0	0	0	0	0	0	0	0	0	0	0	0	0	0	0	0	0	0	0	0	0	0	0	0	0	0	0	0	0	0	0	0	0	0	0	0	0	0	0	0	0	0	0	0	0
Oscillospira	0	0	0	0	0	0	0	0	0	0	0	0	0	8.49906510284E-005	0	0.0001699813	0	0	0	0.0016148224	0	0.0005949346	0.0005949346	0	0	0	0	8.49906510284E-005	8.49906510284E-005	0	0	0	0	0	0	0	8.49906510284E-005	0	0.0004249533	0	0	0	0.0004249533	0	0	0	8.49906510284E-005	0	0
Owenweeksia	0	0	0	0	0	0	0	8.49906510284E-005	0	0	0	0	0	0	0	0	0	0	0	0	0	0	0	0	0	0	0	0	0	0	0	0	0	0	0	0	0	0	0	0	0	0	0	0	0.000254972	0	0	0	0
Oxalobacter	0	0	0	0	0	0	0	0	0	0	0	0	0	0	0	0	0	0	0	0	0	0	0	0	0	0	0	0	0	0	0	0	0	0	0	0	0	0	0	0	0	0	0	0	0	0	0	0	0
Oxobacter	0	0	0	0	0	0	0	0	0	0	0	0	0	0.0001699813	0	0	0	0	0	0	0	0	0	0	0	0	0	0	0	0	0	0	0	0	0	0	0	0	0	0	0	0	0	0	0	0	0	0	0
p-75-a5	0	0	0	0	0	0	0	8.49906510284E-005	0	0	0	0	0	0	0	0	0.0001699813	0	0	0	0	0	0	0	0	0	0	0	0	0	0	0	0	0	0	0	0	0	0	0	0	8.49906510284E-005	0.0008499065	0	0	0	0	0	0
Paenibacillus	0.0005949346	0.0001699813	0.0012748598	0.0001699813	0.0005099439	0	8.49906510284E-005	0.0004249533	0.0003399626	8.49906510284E-005	0	0.000254972	0.0003399626	0.0015298317	0.0001699813	0.0011898691	0	0	0	8.49906510284E-005	0	0	0	0	0	0	0	0	0	8.49906510284E-005	0	0	0	8.49906510284E-005	0.0001699813	8.49906510284E-005	0	8.49906510284E-005	0	0	0	0	0	0	0	0	0	0	0
Paenisporosarcina	0	8.49906510284E-005	8.49906510284E-005	0.0001699813	0	0	0	8.49906510284E-005	0	0	0	0	0	8.49906510284E-005	0	0	0	0	0	0	0	0	0	0	0	0	0	0	0	0	0	0	0	0	0	0	0	0	0	0	0	0	0	0	0	0	0	0	0
Paludibacter	0	0	0	0	0	0	0	0	0	0	0	0.0001699813	0	0	0	0	0.000254972	0	0	0	0	0	0	0.0001699813	8.49906510284E-005	0.0001699813	0	0	0.0001699813	0	0.0004249533	0	0	0	0	0	0	0	0.0004249533	0	0	0	0	8.49906510284E-005	0	0	0.0001699813	0	0
Pandoraea	0	0	0	0	0	0	0.000254972	0	0	0	0	0	0	0	0	0	0	0	0	0	0	0	0	0	0	0	0	0	0	0	0	0	0	0	8.49906510284E-005	0	0	0	0	0	0	0	0	0	0	0	0	0	0
Pannonibacter	0	0	0	0	0	0	0	0	0	0	0	0	0	0	0	0	0	0	0	0	0	0	0	0	0	0	0	0	0	0	0	0	0	0	0	0	0	0	0	0	0	0	0	0	0	0	0	0	0
Parabacteroides	0	0	0	0.0001699813	8.49906510284E-005	0	8.49906510284E-005	0	0	0	0	0	0	0	0.0005949346	8.49906510284E-005	0	0	0	0.0007649159	0	0.0003399626	0.0001699813	0	0	0	0	0	8.49906510284E-005	0	0	0	0	0	8.49906510284E-005	0	8.49906510284E-005	8.49906510284E-005	8.49906510284E-005	0	0.0001699813	0.0001699813	0	0	0	0	8.49906510284E-005	0	0
Paracoccus	0.0045894952	0.0016148224	0.0147883733	0.0022097569	0.0003399626	0.0011898691	0.0024647289	0.0097739249	0.003399626	0.0011048785	0.001699813	0.0011048785	0.0087540371	0.0033146354	0.0038245793	0.0025497195	0.0238823729	0	0	0.000254972	0.0001699813	0.0005949346	0.0005099439	8.49906510284E-005	0.000254972	0.0044195139	0.003654598	8.49906510284E-005	0.0001699813	0.0016148224	0.0217576067	0.0028896821	0.0014448411	0.0066292708	0.0045045045	0.0386707462	0.001954785	0.0010198878	0.0003399626	0.0005099439	0.0001699813	0.0598334183	0.0008499065	0.0353561108	0.0085840558	0.0045045045	0.0008499065	0.0149583546	0.0003399626
Parapedobacter	0	0	0	0	0	0	0	0	0	0	0	0	0	0	0	0	0	0	0	0	0	0	0	0	0	0	0	0	0	0	0	0	0	0	0	0	0	0	0	0	0	0	0	0	0	0	0	0	0
Paraprevotella	0	0	8.49906510284E-005	0	0	0	0	0	0	0	0	0	0	0	0	0	0	0	0	0	0	8.49906510284E-005	8.49906510284E-005	0	0	0	0	0	0	0	0	0	0	0	0.0001699813	0	0	0	0	0	0	0	0	8.49906510284E-005	0	0	0	0	0
Parvibaculum	0	0	0	0	0	0	0	0	0	0	0	0	0	0	0	0	0	0	0	0	0	0	0	0	0	0	0	0	0	0	0	0	0	0	0	0	0	0	0	0	0	0	0	0	0	0	0	0	0
Parvimonas	0.0004249533	0	0.0007649159	0	0	8.49906510284E-005	0.0004249533	0.0003399626	0.0001699813	8.49906510284E-005	0	0.0141934387	0	0.0003399626	0	0.0005949346	0.0004249533	8.49906510284E-005	0	0.0001699813	0.0003399626	8.49906510284E-005	8.49906510284E-005	0.0004249533	0.0003399626	0.0006799252	0	0.0003399626	0.0007649159	0.0003399626	0.0003399626	0.0128335883	0.0166581676	0.0051844297	0.0035696073	0.0056943736	0.0005949346	8.49906510284E-005	0.0096039436	0.000254972	0.0005099439	0.0001699813	0.0005099439	0	8.49906510284E-005	0	0.0086690464	0	0
Pasteurella	0	0	0	0.0001699813	0	0	0	0	0	0	0	0	0	0	0	0	0	0	0	0	0	0	0	0	0	0	0	0	0	0	0	0	0	0	0	0	0	0	0	0	0	0	0	0	0.0001699813	0	0	0	0
Patulibacter	0	0	8.49906510284E-005	0	0.000254972	0	0	8.49906510284E-005	0.0001699813	0	0	0	8.49906510284E-005	8.49906510284E-005	0	0	0	0	0	0	0	0	0	0	0	0	0	0	0	0	0	8.49906510284E-005	0	0	0	0	0	0	0	0	0	0	0	0	0	0	0	0	0
Paucibacter	0	0	0	0	0	0	0	0	0	0	0	0	0	0	0	0	0	0	0	0	0	0	0	0	0	0	8.49906510284E-005	0	0	0	0	0	0	0	0	0	0	0	0	0	8.49906510284E-005	0	0	0	0	0	0	0	0
Pediococcus	0	0	0	0	0	0	0	0	0	0	0	0	0	0	0	0	0	0	0	0	0	0	0	0	0.0044195139	0	0	0	0	0	0	0	0	0	0	0	0	0	0	0	0	0	0	0	0	0	0	0	0
Pedobacter	0.0016148224	0.001954785	0.0003399626	0.0022097569	0.0224375319	0.0001699813	0	0.0005099439	0.001954785	0.000254972	0.0001699813	8.49906510284E-005	0.0006799252	0.0006799252	8.49906510284E-005	8.49906510284E-005	0.0008499065	0	0	0.0004249533	0	8.49906510284E-005	0	0	0	0	0	0	0	0	0	8.49906510284E-005	0.0001699813	8.49906510284E-005	0.0012748598	0.0008499065	0.0005949346	0	0.0006799252	0.000254972	0.0010198878	8.49906510284E-005	0	8.49906510284E-005	8.49906510284E-005	0	0.0009348972	0	0
Pedomicrobium	0.0003399626	0.0003399626	0.0001699813	0.000254972	8.49906510284E-005	0	0	0.0011898691	0.0001699813	0.000254972	0	0	0	0.0004249533	0	0	0	0	0	0	0	0	0	0	0	0	0	0	0	0	0	0	8.49906510284E-005	0	0	0	0	0	0.0054394017	0	0.0144484107	8.49906510284E-005	0	0	0	0	0.0017848037	0	0
Pelagicoccus	0	0	0	0	0	0	0	0	0	0	0	0	0	0	0	0	0	0	0	0	0	0	0	0	0	0	0	0	0	0	0	0	0	0	0	0	0	0	0	0	0	0	0.0001699813	0	0	0	0	0	0
Pelosinus	0	8.49906510284E-005	0	0	0	0	0	0	0	0	0	0	0	0	0	0	0	0	0	0	0	0	0	0	0	0	0	0	0	0	0	0	0	0	0	0	0	0	0	0	0	0	0	0	0	0	0	0	0
Pelotomaculum	0	0	0	0	0	0	0	0	0	0	0	0	0	0	0	0	0	0	0	0	0	0	0	0	0	0	0	0	0	0	0	0	0	0	0	0	0	0	0	0	0	0	0	0	0	0	0	0	0
Peptococcus	0	0	0	8.49906510284E-005	0	8.49906510284E-005	0	0	0	0	0	0.0008499065	0	0.0001699813	0	0	8.49906510284E-005	8.49906510284E-005	0	0.0007649159	0	8.49906510284E-005	8.49906510284E-005	8.49906510284E-005	8.49906510284E-005	8.49906510284E-005	0	0	0	8.49906510284E-005	8.49906510284E-005	8.49906510284E-005	0.000254972	8.49906510284E-005	0	0	0	0	8.49906510284E-005	0	0	0	0.0030596634	0	8.49906510284E-005	0	0	0	0
Peptoniphilus	0.0120686724	0.0068842427	0.0024647289	0.001699813	0.0024647289	0.0090939997	0.0051844297	0.0044195139	0.0005949346	0.0045894952	0.0004249533	0.0203977562	0.0039945606	0.0022097569	0.0068842427	0.0040795512	0.0151283359	0.0741118477	0.0140234574	0.0234574197	0.0094339623	0.0120686724	0.0102838688	0.0140234574	0.025582186	0.039945606	0.0135985042	0.0001699813	0.0034846167	0.0378208397	0.016063233	0.0209077002	0.0346761856	0.0095189529	0.0057793643	0.0305116437	0.0100288968	8.49906510284E-005	0.0042495326	0.0014448411	0.0005949346	0.0006799252	0	0.0011898691	0.000254972	8.49906510284E-005	0.0058643549	0.016063233	0.0061193269
Peptostreptococcus	0.0017848037	0.0014448411	0	0	0	0	8.49906510284E-005	0.0005099439	0	0	0	0	8.49906510284E-005	0.0001699813	0	8.49906510284E-005	0.0006799252	0.0014448411	8.49906510284E-005	0.0038245793	0	0	0	8.49906510284E-005	0	0.000254972	8.49906510284E-005	0	0	0.0003399626	0.0004249533	0.0011898691	0.0018697943	0.000254972	0.0005949346	0.0030596634	0	0	8.49906510284E-005	0.0003399626	0	0.0010198878	0.000254972	0.0005949346	0	0	8.49906510284E-005	0	0.0003399626
Perlucidibaca	0	0	0	0	0.0004249533	0	0	0	0	0	0	0	0	0	0	0	0	0	0	0	0	0	0	0	0	0	0	0	0	0	0	0	0	0	0	0	0	0	0.0028896821	0	0.0044195139	0	0	0	0	0	0.0009348972	0	0
Persicirhabdus	0	0	0	0	0	0	0	0	0	0	0	0	0	0	0	0	0	0	0	0	0	0	0	0	0	0	0	0	0	0	0.000254972	0	0	0	0	0	0	0	0	0	0	0	0.0001699813	0	0.0001699813	0	0	0.0001699813	0
ph2	0.000254972	8.49906510284E-005	0.0003399626	0.0012748598	0.0003399626	8.49906510284E-005	0	0.0003399626	0	8.49906510284E-005	0	0.0014448411	0	0.0005099439	0	8.49906510284E-005	8.49906510284E-005	8.49906510284E-005	8.49906510284E-005	0.0005099439	0	0	0	0.000254972	0.0011898691	0.0008499065	0	0	0.0008499065	0.001699813	0.0102838688	8.49906510284E-005	0.0001699813	8.49906510284E-005	0.000254972	0.0034846167	0.001954785	0	8.49906510284E-005	0.0004249533	0	0.0001699813	0	0	8.49906510284E-005	0	0.0001699813	0.0177630461	0.000254972
Phaeobacter	0	0	0	0	0	0	0	0	0	0	0	0	0	0	0	0	0	0	0	0	0	0	0	0	0	0	0	0	0	0	0	0	0	0	0	0	0	0	0	0	0	0	0	0	8.49906510284E-005	0	0	0	0
Phaeospirillum	0	0	0	8.49906510284E-005	0.0004249533	0	0	0	0	0	0	0	0	0	0	0	0	0	0	0	0	0	0	0	0	0	8.49906510284E-005	0	0	0	0	0	0	0	0	0	0	0	0	0	0	0	0	0	0	0	0	0	0
Phascolarctobacterium	0	8.49906510284E-005	0	0	0	0	0	0	0	0	0	0	0	0	0.0005949346	0	0	0	0	0.0010198878	0	0.0011048785	0.0014448411	0	0	0	0	0	8.49906510284E-005	0	0	0	0	0	0	0	0.0001699813	0	0	0	0	8.49906510284E-005	0	0	0	0	8.49906510284E-005	0	0
Phenylobacterium	0.0013598504	0.0014448411	0.0016148224	0.0016148224	0.0045894952	0	8.49906510284E-005	0.0005949346	0.0008499065	0.0001699813	0	0.000254972	0.0004249533	0.0024647289	8.49906510284E-005	8.49906510284E-005	0.0006799252	0	0	0	0	0	0	0	0	0	0.0001699813	8.49906510284E-005	0	0.0001699813	0	0.0003399626	0.0001699813	8.49906510284E-005	0.0005949346	0	0.0001699813	0	0.0026347102	0.0001699813	0.0031446541	0	0.0011048785	8.49906510284E-005	0.0001699813	0.0006799252	0.0005949346	0	0.0009348972
Phormidium	0	0.0033146354	8.49906510284E-005	0	0	0	0	0.0004249533	0.0001699813	0	0	0	0	0	8.49906510284E-005	0	0	0	0	0	0	0	0	0	0	0	0	0	0	0	0	0	0	0.000254972	0	0	0	0	0	0	0	0	0	0	0	0	0	0	0
Photobacterium	8.49906510284E-005	0	0	0	0	0	0.0003399626	0	0	0	0	0	0	0.000254972	0	0	0	0	0	0	0	0	0	8.49906510284E-005	0	0.000254972	0	0	0	0	0	0	0	0	0	0	8.49906510284E-005	0	0	0	0	0	8.49906510284E-005	0	8.49906510284E-005	0	0	0	0
Phycicoccus	0.0011898691	0.0011048785	0.0003399626	0.0006799252	0	0	0.000254972	0.0005949346	0.0005099439	0.0001699813	0	0	0	0.0009348972	8.49906510284E-005	0.0001699813	0.0001699813	0	0	0	0	8.49906510284E-005	0	0	0	0	8.49906510284E-005	0	0	0.0005099439	0	0	0	0	0.0008499065	0.0003399626	0	0	0	8.49906510284E-005	0	0	0	8.49906510284E-005	0	0	0	0	0.0001699813
Pigmentiphaga	0	8.49906510284E-005	0	0.0001699813	0	0	0	0	0.000254972	0	0	0	0	0	0	0	8.49906510284E-005	0	0	0	0	0	0	0	0	0	0	0	0	0	0	8.49906510284E-005	0	8.49906510284E-005	8.49906510284E-005	0	0	0	0	0	0	0	0	0	0	0	8.49906510284E-005	0	0
Pilimelia	0	0	0.0004249533	0	0	0	0	8.49906510284E-005	0	0	0	0	0	0.0003399626	0	0	0	0	0	0	0	0	0	0	0	0	0	0	0	0	0	0	0	0	0	0	0	0	0	0	0	0	0	0	0	0	0	0	0
Pimelobacter	0.0007649159	0	0	0	0	0	0	8.49906510284E-005	8.49906510284E-005	0	0	0	0	0	8.49906510284E-005	0	0	0	0	0	0	0	0	0	0	0	0	0	0	0	0	0	0	0	0	0	0	0	0	0	0	0	0	0	0	0	0	0	0
Pirellula	0	0.0001699813	0.0001699813	0	0.000254972	0	0	0	0	0	0	0	0	8.49906510284E-005	0	0	0	0	0	0	0	0	0	0	0	0	0	0	0	0	0	0	0	0	0	0	0	0	8.49906510284E-005	0	0.0001699813	0	0	0	0	0	0	0	0
Planctomyces	0.0003399626	0.000254972	0.0011048785	0.0003399626	0.0021247663	0	0	0.0004249533	0	0	0	0.0001699813	0	0.0003399626	0	0	0.0001699813	0	0	0	0	0	0	0	0	0	8.49906510284E-005	0	0	0	0	0	0	0	8.49906510284E-005	0	0	0	0.0003399626	0	0.001699813	8.49906510284E-005	0.0012748598	8.49906510284E-005	0.0012748598	0	0.0001699813	0	8.49906510284E-005
Planifilum	0	0	0.0001699813	0	0	0	0	0.0001699813	8.49906510284E-005	0.0001699813	0	0	0	0.0017848037	0	0	0	0	0	0	0	0	0	0	0	0	8.49906510284E-005	0	0	0	0	0	0	0	0	0	0	0	0	0	0	0	0	0	0	0	0	0.0001699813	0
Planococcus	0	0	8.49906510284E-005	0	0	0	0	0.000254972	0.0001699813	0.0003399626	0	0	8.49906510284E-005	0.0004249533	8.49906510284E-005	0	0	0	0	8.49906510284E-005	0	0	0	0	0	0	0	0	0	0	0	0	0	0	0	0	0	0	0	0	0	0	0	0	0.0004249533	0	0	0	0
Planomicrobium	0.0005099439	0	0.0001699813	0	0	0	0	0.0004249533	0.000254972	8.49906510284E-005	0	0	0.000254972	0.0003399626	0	8.49906510284E-005	0.0010198878	0	0	0	0	0	0	0	0	0	0	0	0	0	0	0	0	0	8.49906510284E-005	0	0	0	0	0	0	0	8.49906510284E-005	0	0	0	0	0	0
Pleomorphomonas	0	0	0	0.0001699813	0	0	0	0.0001699813	8.49906510284E-005	0	0	0	0	0	0	0	0	0	0	0	0	0	0	0	0	0	0	0	0	0	0	0	0	0	8.49906510284E-005	0	0	0	0	0	0	0	0	0	0	0	0	0	0
Plesiocystis	0	0	0	0	0	0	0	0	0	0	0	0	0	0	0	0	0	0	0	0	0	0	0	0	0	0	0	0	0	0	0	0	0	0	0	0	0	0	0	0	0	0	0	0	0.0008499065	0.0004249533	0	0	0
Polaribacter	0	0	0	0	0	0	0	0	0	0	0	0	0	0	0	0	8.49906510284E-005	0	0	8.49906510284E-005	0	0	0	0	0	0	0	0	0	0	0.0001699813	0	0	0	0	0	0	0	0	0	0	0	0	0	0.000254972	0	0	0	0
Polaromonas	0	0	0	0.0001699813	0.0055243923	0	0.0001699813	8.49906510284E-005	0	8.49906510284E-005	0	0	0	0.0001699813	0	8.49906510284E-005	0	0	0	0	0	0	0	0	0	0	0	0	0	0	0	0	0	8.49906510284E-005	0	0	0	0	0	0	0	0	0	0	0	0	0	0	0
Polynucleobacter	0	0	0	0	0	0	0	0	0	0	0	0	0	0	0	0	0	0	0	0	0	0	0	0	0	0	0	0	0	0	0	0	0	0	0	0	0	0	0	0	0	0	0	0	0	0	0	0	0
Pontibacter	0.000254972	0.0003399626	0.0003399626	8.49906510284E-005	0	0	0.0001699813	0.000254972	0.0006799252	0	0	0	0	0.000254972	0	0	8.49906510284E-005	0	0	0	0	0	0	0	0	0	0	0	0	0	0	0	0	0	8.49906510284E-005	0	0	0	0	0	0	8.49906510284E-005	0	0	0	0	0	0	0
Porphyromonas	0.0028046915	0.0008499065	0.0009348972	0.0060343362	0.0008499065	0.0010198878	0.0003399626	0.0008499065	0.001699813	0.0012748598	0	0.0094339623	8.49906510284E-005	0.0034846167	0	0.0009348972	0.0045045045	0.0040795512	0	0.0055243923	0.0005949346	0.0003399626	0.0006799252	0.0607683155	0.0105388407	0.0084140745	8.49906510284E-005	0.0014448411	0.0059493456	0.009009009	0.0021247663	0.0322114567	0.0141084481	0.0065442801	0.0078191399	0.0013598504	0.0056943736	0.000254972	0.0062043175	0.0033146354	0.0005099439	0.0016148224	0.003399626	0.0005949346	0.0042495326	8.49906510284E-005	0.0086690464	0.0072242053	0.0013598504
Prauserella	0	0	0	0	0	0	0	0	0	0	0	0	0	0	0	0	0	0	0	0	0	0	0	0	0	0	0	0	0	0	0	0	0	0	0	0	0	0	0	0	0	0	0	0	0	0	0	0	0
Prauseria	0	0	0	8.49906510284E-005	0	0	0	8.49906510284E-005	8.49906510284E-005	8.49906510284E-005	0	0	0	8.49906510284E-005	0	0	0	0	0	0	0	0	0	0	0	0	0	0	0	0	0	0	0	8.49906510284E-005	0	0	0	0	0	0	0	0	0	0	0	0	0	0	0
Prevotella	0.0046744858	0.0016148224	0.0005949346	0.0028896821	0	0.003399626	0.0051844297	0.0009348972	8.49906510284E-005	0.0027197008	0.0007649159	0.0135135135	0.0011898691	0.0021247663	0.0075641679	0.0025497195	0.0099439062	0.0011048785	0.0011048785	0.0099439062	0.0016148224	0.0218425973	0.0329763726	0.0264320925	0.0142784294	0.01436342	0.0005099439	0.0016148224	0.0043345232	0.012663607	0.0050144484	0.0277919429	0.0269420364	0.0148733639	0.029236784	0.0113887472	0.0128335883	0.0003399626	0.018018018	0.003399626	0.0013598504	0.0005949346	0	0.0011048785	0.0005099439	0	0.0242223355	0.0072242053	0.0043345232
Procabacter	0	0	0	0	0	0	0	0	0	0	0	0	0	0	0	0	0	0	0	0	0	0	0	0	0	0	0	0	0	0	0	0	0	0	0	0	0	0	0	0	0	0	0	0	0	0	0	0	0
Promicromonospora	8.49906510284E-005	0.0001699813	0.0001699813	0	0	0	0	0.0001699813	8.49906510284E-005	0	0	0	0	0	0	0	0	0	0	0	0	0	0	0	0	0	0	0	0	0	0	0	8.49906510284E-005	0	0	0	0	0	0	0	0	0	0	0	8.49906510284E-005	8.49906510284E-005	0	0	0
Propionibacterium	0.0118137005	0.0042495326	0.0435152133	0.3040965494	0.007309196	0.1667516573	0.298827129	0.132245453	0.452745198	0.3035866055	0.713836478	0.1148223695	0.3071562128	0.2899881013	0.2596464389	0.5232874384	0.1317355091	0	0.5350161482	0.0525242223	0.3652048275	0.0948495665	0.1514533401	0.068927418	0.0894951555	0.2014278429	0.5200577936	0.8670746218	0.1838347782	0.2208057114	0.1089580146	0.1030936597	0.0611082781	0.1190719021	0.273754887	0.0538840728	0.014618392	0.4029406765	0.0088390277	0.6220465749	0.0342512324	0.0158932517	0.0720720721	0.0148733639	0.0770865205	0.4700832908	0.0220975693	0.1186469488	0.7252252252
Propionicimonas	0.0001699813	0.000254972	0.0006799252	0.0005099439	0.0001699813	8.49906510284E-005	0	0	0	8.49906510284E-005	0	0	0.0004249533	0.0003399626	0	8.49906510284E-005	0.0007649159	0	0	0	0	0.0001699813	0	0	0	8.49906510284E-005	0	0	0.0005949346	0.0001699813	0.0009348972	8.49906510284E-005	8.49906510284E-005	0.0001699813	0.000254972	0	0.000254972	0	8.49906510284E-005	0.0012748598	0	0	0	0	0	0	0	0	0
Propionigenium	0	0	0	0	0	0	0	0	0	0	0	0	0	0	0	0	0	0	0	0	0	0	0	0	0	0	0	0	0	0	0	0	0	0	0	0	0	0	0	0	0	0	0	0	0.0001699813	0	0	0	0
Propionivibrio	0	0	0	8.49906510284E-005	0	0	0	0	0	0	0	0	0	0	0	0	0	0	0	0	0	8.49906510284E-005	0	0	0	0	0	0	0	0	0	0	0	0	8.49906510284E-005	0	0	0	0	0	0	0	8.49906510284E-005	0	0	0	0.0001699813	0	0
Prosthecobacter	0	0	0	8.49906510284E-005	8.49906510284E-005	0	0	0	0	0	0	0	0	0	0	0	0	0	0	0	0	0	0	0	0	0	0	0	0	0	0	0	0	0	0	0	0	0	0	0	0	0	0	0	0	0	0	0	0
Proteiniclasticum	0	8.49906510284E-005	0.0001699813	0.0001699813	0	0	0	0	8.49906510284E-005	8.49906510284E-005	0	0	0	0	0	0	0	0	0	0	0	0	0	0	0	0	0	0	0	0	0	8.49906510284E-005	0	0	0	0	8.49906510284E-005	0	0	0	0	0	0	0	0	0	0	0	0
Proteus	0	0	0	0	0	0	0	0	0	0	8.49906510284E-005	0	0	0	0	0	0	0	0	0	0	0	0	0	0	0	0	0	0	0	0	0	0	0	0	0	0	0	0	0	0	0	0	0	0	0	0	0	0
Providencia	0	0	0	0	0	0	0	0	8.49906510284E-005	0	0	0	0	0	0	0	0	0	0	0	0	0	0	0	0	0	0	0	0	0	0	0	0	0	0	0	0	0	0	0	0	0	0	0	0	0	0	0	0
PSB-M-3	0	0	0	0	0	0	0	0	0	0	0	0	0	0	0	0	0	0	0	0	0	0	0	0	0	0	8.49906510284E-005	0	0	0	0	0	0	0	0	0	0	0	0	0	0	0	0	0	0	0	0	0	0
Pseudanabaena	0	0	0	0	0	0	0	0	0	0	0	0	0	0	0	0	0	0	0	0	0	0	0	0	0	0	0	0	0	0	0	0	0	0	8.49906510284E-005	0	0	0	0	0	0	0	0	0	0	0	0	0	0
Pseudidiomarina	0	0	0	0	0	0	0	0	0	0	0	0	0	0	0	0	0	0	0	0	0	0	0	0	0	0	0	0	0	0	0	0	0	0	0	0	0	0	0	0	0	0	0	0	0	0	0	0	0
Pseudoalteromonas	0	0	0.000254972	0	0	0	0	0	0	0	0	0.000254972	0	0	0	0	0.000254972	0	0	0	0	0	0	0	0	8.49906510284E-005	0	0	0	0	0	0	0	0	0	0	0	0	0	0	0	0	0.0003399626	0	0.0009348972	0	0	0	0
Pseudochrobactrum	0	0	0	0	0	0	0	0	0	0	0	0	0	0	0	0	0	0	0	0	0	0	0	0	0	0	0	0	0	0	0	0	0	0	0	0	0	0	0	0	0	0	0	0	0	0	0	0	0
Pseudoclavibacter	0.0001699813	0.0004249533	0.000254972	0.0005949346	0.0015298317	0.0028046915	0	0.0001699813	0.0005099439	0.0004249533	0	0	0.0015298317	0	0.0004249533	8.49906510284E-005	0.0005099439	0	8.49906510284E-005	0.0008499065	0.0001699813	0.0013598504	0.001699813	0	0.0005099439	0.0003399626	0.0008499065	0	0.0011048785	0.0001699813	0.0003399626	8.49906510284E-005	8.49906510284E-005	0.000254972	0.000254972	0	8.49906510284E-005	0	8.49906510284E-005	0	0	8.49906510284E-005	0	8.49906510284E-005	0	0	0	0	0
Pseudomonas	0.0074791773	0.0024647289	0.0049294578	0.0016148224	0.0038245793	0.0042495326	0.0011898691	0.0007649159	0.0009348972	0.0006799252	0.0005949346	0.0027197008	0.0079041305	0.0024647289	0.0016148224	0.0060343362	0.0017848037	0	0	0.0016148224	0	0	0.0004249533	0.000254972	0.0006799252	0.0005099439	0.0012748598	0	0.0005099439	0.0011048785	0.0018697943	0.0023797382	0.0035696073	0.0108788033	0.0025497195	0.0015298317	0.0032296447	0.0001699813	0.0028896821	0.0001699813	0.0015298317	0.0001699813	0.0032296447	0.0011048785	0.0018697943	0.0001699813	0.0011898691	0.0057793643	0.0005099439
Pseudonocardia	0.0012748598	0.0006799252	0.0003399626	0.0010198878	0.0010198878	0.000254972	0.0001699813	0.0001699813	0.0007649159	0	8.49906510284E-005	0.0005099439	0.000254972	0.0011898691	8.49906510284E-005	0.0003399626	0.000254972	8.49906510284E-005	0	0.0001699813	8.49906510284E-005	0.0005099439	0	0	0	0	0.0001699813	0	8.49906510284E-005	0.0001699813	0	0	0	8.49906510284E-005	0.000254972	8.49906510284E-005	0	0	0.0011898691	0	0.0045894952	0	0.000254972	0	0.0001699813	8.49906510284E-005	0.0005099439	0	8.49906510284E-005
Pseudoramibacter_Eubacterium	0	0	0	0	0	0	0	0	0	0	0	0	0	0	0	0	0	0	0	0	0	0	0	0	0	0	0	0	0	0	0	0	0	0	8.49906510284E-005	0	8.49906510284E-005	0	0	0	0	0	0	0	0	0	0	0	0
Pseudoruegeria	0	0	0	0	0	0	0	0	0	0	0	0	0	0	0	0	0	0	0	0	0	0	0	0	0	0	0	0	0	0	0	0	0	0	0	0	0	0	0	0	0	0	0	0	0.0005099439	0	0	0	0
Pseudoxanthomonas	0.0001699813	8.49906510284E-005	0.0004249533	0.0001699813	0	0	0	0.0003399626	0	0	0	0	0	8.49906510284E-005	8.49906510284E-005	0	0	0	0	0	0	0	0	0	0	0	8.49906510284E-005	8.49906510284E-005	0	0.000254972	0	0	8.49906510284E-005	8.49906510284E-005	0	0	0	0	0	0.000254972	0	0	0.0005949346	0	0.0005099439	0.0005099439	0	0	0
Psychrilyobacter	0	0	0	0	0	0	0	0	0	0	0	0	0	0	0	0	0	0	0	0	0	0	0	0	0	0.0003399626	0	0	0	0	0	0	0	0	0	0	0	0	0	0	0	0	0	0	0	0	0	0	0
Psychrobacter	0	0	0.0001699813	0	0	0	0	0.000254972	0.0007649159	0.0003399626	0	0	0	0.0001699813	0	0	0.0025497195	0	8.49906510284E-005	0	0	0	0	0	0	8.49906510284E-005	0	0	0	0	0	0	0.0006799252	0.000254972	0	0.0001699813	0.0018697943	0	0	0	0	0.0004249533	0.0018697943	8.49906510284E-005	0.0011048785	0	0	0	0.000254972
Psychroflexus	0	0	0	0	0	0	0	0	0	0	0	0	0	0	0	0	0	0	0	0	0	0	0	0	0	0	0	0	0	0	0	0	0	0	0	0	0	0	0	0	0	0	0	0	8.49906510284E-005	0	0	0	0
Psychromonas	0	0	0	0	0	0	0	0	0	0	0	0	0	0	0	0	0	0	0	0	0	0	0	0	0	0	0	0	0	0	0	0	0	0	0	0	0	0	0	0	0	0	0	0	0	0	0	0	0
Psychroserpens	0	0	0	0	0	0	0	0	0	0	0	0	0	0	0	0	0	0	0	0	0	0	0	0	0	0	0	0	0	0	0	0	0	0	0	0	0	0	0	0	0	0	0	0	0	0	0	0	0
Pyramidobacter	0	0	0	0	0	0	0	0	0	0	0	0	0	0	0	0	0	0	0	0	0	0	0	0	0	0	0	0	0	0	0	8.49906510284E-005	0	0	0	0	0	0	0	0	0	0	0	0	0	0	0	0	0
R18-435	0	0	0	0	0	0	0	0	0	0	0	0	0	0	0	0	0	0	0	0	0	0	0	0	0	0	0	0	0	0	0	0	0	0	0	0	0	0	0	0	0	0	0	0	0	0	0	0	0
Ralstonia	0	0	0	0.0001699813	0	0	0	0	0	0	0	8.49906510284E-005	0	0	0	8.49906510284E-005	0.0001699813	0	0	0	0	0	0	0	0	0	0	0	0	0	0.0003399626	0	0	0	0	0.000254972	0	0	0	0	8.49906510284E-005	0	0.0005949346	0	0	0	0.0001699813	0.0007649159	0.0001699813
Ramlibacter	0.0005099439	0.0001699813	8.49906510284E-005	8.49906510284E-005	8.49906510284E-005	0	0	8.49906510284E-005	0	0	0	0	0	8.49906510284E-005	0	0	0	0	0	0	0	0	0	0	0	0	0	0	0	0	0	0	0	0	0	0	0	0	0	0	8.49906510284E-005	0	0	0	8.49906510284E-005	0	0	0	0
Rathayibacter	0.0003399626	0.0005949346	0.0005949346	0.0011048785	0.0001699813	0.0001699813	0	0	0.0004249533	0	0	8.49906510284E-005	0	0.0001699813	0	0.0001699813	0.0001699813	0	8.49906510284E-005	0	0	0	0	0	0	0	8.49906510284E-005	0	0	0	0	8.49906510284E-005	0.0006799252	0.0003399626	0.0001699813	0	0.0001699813	0	0	0	0	0.0001699813	8.49906510284E-005	8.49906510284E-005	0	0	0	0	0.0004249533
rc4-4	0	0	0	0	0	0	0	0	0	0	0	0	0	0	0	0	0	0	0	0	0	0	0	0	0	0	0	0	0	0	0	0	0	0	0	0	0	0	0	0	0	0	0	0	0	0	0	0	0
Reichenbachiella	0	0	0	0	0	0	0	0	0	0	0	0	0	0	0	0	0	0	0	0	0	0	0	0	0	0	0	0	0	0	0	0	0	0	0	0	0	0	0	0	0	0	0	0	0	0	0	0	0
Renibacterium	0	0	0	0	0	0	0	0	0	0	0	0	0	0	0	0	0	0	0	0	0	0	0	0	0	0	0	0	0	8.49906510284E-005	0	0	0	0	0	0	8.49906510284E-005	0	0	0	0	0	0	0	0	0	0	0	0
RFN20	0	0	0	0	0	0	0	0	0	0	0	0	0	0	0	0	0	0	0	0	0	0	0	0	0	0	0	0	0	0	0	0	0	0	0	0	0	0	0	0	0	0	0	0	0	0	0	0	0
Rheinheimera	0	0	0	0	0	0	0	0	0	0	0	0	0	0	0	0	0	0	0	0	0	0	0.0001699813	0	0	0	8.49906510284E-005	0	0	0	0	0	0	0	0.0003399626	0	0	0	0	0	0	0	0	0	8.49906510284E-005	0	0	0	0
Rhizobium	0.0001699813	0.0003399626	0	0	0	0	0	0	8.49906510284E-005	8.49906510284E-005	0	0	0	0	0.0001699813	0	0	0	0	0	0	0	0	0	0	0	0	0	0	0	0	0	0	0	0	0	0	0	0	0	0	0	0	0	0	0	0	0	0
Rhodanobacter	0	0	0	0	0	0	0	0	8.49906510284E-005	0	0	0	0	0	0	0	0	0	0	0	0	0	0	0	0	0	0	0	0	0	0	0	0	0	0	0	0	0	0	0	0	0	0	0	0	0	0	0	0
Rhodobacter	0.0005949346	0.0006799252	0.0001699813	0.0030596634	0.0030596634	0	0.0004249533	0.0013598504	0.0011898691	0.0005949346	0	0	0.0005949346	0.0011048785	0.000254972	0.0001699813	0.0008499065	0	0	0.0001699813	0	0	0	8.49906510284E-005	0	0	8.49906510284E-005	0	0.0001699813	0	0.0009348972	0	0	0.0001699813	0.0013598504	0.0001699813	8.49906510284E-005	0	8.49906510284E-005	0	0.0001699813	0.0001699813	8.49906510284E-005	8.49906510284E-005	0.0014448411	0.001954785	0.0005949346	0.0015298317	0.0006799252
Rhodococcus	0.0048444671	0.0033146354	0.0013598504	0.0081591025	0.0090939997	8.49906510284E-005	0.000254972	0.0014448411	0.0015298317	0.0010198878	0.0007649159	0.0003399626	0.0063742988	0.0016148224	0.001954785	0.0003399626	0.0012748598	0	0	0	0	0.0004249533	0	0	0	8.49906510284E-005	0.0012748598	0	0	8.49906510284E-005	0.000254972	0.000254972	8.49906510284E-005	0.0006799252	0.0017848037	0.0015298317	8.49906510284E-005	0	0.0018697943	0	0.001954785	0.0054394017	0.0033146354	0.0062043175	0.0016148224	0.0005949346	0.0024647289	0.0014448411	0.0016148224
Rhodocyclus	0	0	0	0	0	0	0	0	0	0	0	0	0	0	0	0	0	0	0	0	0	0	0	0	0	0	0	0	0	0	0	0	0	0	0	0	0	0	0	0	0	0	0	0	0	0	0	0	0
Rhodocytophaga	0.000254972	0.0003399626	8.49906510284E-005	0	0	0	0	0	0	0	0	0	0	0	0	8.49906510284E-005	0	0	0	0	0	0	0	0	0	0	0	0	0	0	0	8.49906510284E-005	0	0	0	0	0	0	0	0	0	0	0	0	0	0	0	0	0
Rhodoferax	0	0	0	0	0.001954785	0	0	0	0	0	0	0	0	0	0	0	0	0	0	0	0	0	0	0	0	0	0	0	0	0	0	0	0	0	0	0	0	0	0	0	0	8.49906510284E-005	0	0	0	0	0	0	0
Rhodopirellula	0	0	0	0	0	0	0	0	0	0	0	0	0	0	0	0	0	0	0	0	0	0	0	0	0	0	0	0	0	0	0	0	0	0	0	0	0	0	0	0	0	0	0	0	0	0	0	0	0
Rhodoplanes	0.0009348972	0.0013598504	0.001699813	0	0.0028896821	0.000254972	0.000254972	0.0006799252	0.0010198878	0.000254972	0	0.000254972	0	0.0021247663	8.49906510284E-005	8.49906510284E-005	0.0006799252	0	0	0.0001699813	0	0.0001699813	0	0	0	8.49906510284E-005	0	8.49906510284E-005	0	8.49906510284E-005	0	8.49906510284E-005	0	8.49906510284E-005	0.0015298317	0	0	0	0.0037395886	0	0.0128335883	0	0	0.000254972	0	0	0.0009348972	0	0.000254972
Rickettsia	0	0	0.0028896821	0	0	0	0	0	8.49906510284E-005	0	0	0.000254972	0	0	0	0	0	0	0	0	0	0	0	0	0	0	0	0	0	0	0	0	0	0	0	0	0	8.49906510284E-005	0	0	0	0	0	0	0	0	0	0	0
Rickettsiella	0	0	0	0	0	0	0	0	0	8.49906510284E-005	0	0	0	0.0004249533	0	0	0	0	0	0	0	0	0	0	0	0	0	0	0	0	0	0	0	0	0	0.0013598504	0	0	0	0	0	0	0.0004249533	0	8.49906510284E-005	0.0003399626	0	0	0
Roseateles	0	0	0	0	0	0	0	0	0	0	0	0	0	0	0	0	0	0	0	0	0	0	0	0	0	0	0	0	0	0	0	0	0	0	0	0	0	0	0	0	8.49906510284E-005	0	0	0	8.49906510284E-005	0	0	0	0
Roseburia	0	0	0	0	0	0	0	0	0	0	0	0	0	0	0.0001699813	0	0	0	0	0.0007649159	0	0.0001699813	0.0008499065	0	0	0	0	0	0	0	0	0	0	0	8.49906510284E-005	0	8.49906510284E-005	0	0	0	0	0	0	0	0	0	8.49906510284E-005	0	0
Roseivirga	0	0	0	0	0	0	0	0	0	0	0	0	0	0	0	0	0	0	0	0	0	0	0	0	0	0	0	0	0	0	0	0	0	0	0	0	0	0	0	0	0	0	0	0	0.0003399626	0	0	0	0
Roseivivax	0	0	0	0	0	0	0	0	0	0	0	0	0	0	0	0	0	0	0	0	0	0	0	0	0	0	0	0	0	0	0	0	0	0	0	0	0	0	0	0	0	0	0	0	0.0009348972	0	0	0	0
Roseococcus	0.0003399626	8.49906510284E-005	0.0006799252	0.0008499065	0.0009348972	0	0	0.000254972	0	0	0	0	0	8.49906510284E-005	0	0.000254972	0.0009348972	0	0	0	0	0	0	0	0	0	0	0	0	0	0	8.49906510284E-005	0	8.49906510284E-005	8.49906510284E-005	0	0	0	0	0	0.0001699813	0	0	0	0	0.0001699813	0	0	0
Roseomonas	0.0006799252	0.0010198878	0.0011898691	0	0.0008499065	0.0073941866	0.0014448411	0	8.49906510284E-005	0	0	0.0012748598	0.000254972	0.0001699813	0.0001699813	0	0.0018697943	0	0	0	0	8.49906510284E-005	0	0	0	8.49906510284E-005	0.000254972	8.49906510284E-005	8.49906510284E-005	0.000254972	0.0074791773	0.0018697943	0.0013598504	0.0021247663	0.0005949346	0.0175080741	8.49906510284E-005	8.49906510284E-005	0.0043345232	0	0.0016148224	0.0063742988	0.0047594765	0.0049294578	0.0475097739	0.0140234574	0.0011898691	0.0014448411	0
Rothia	0.0005949346	0.0003399626	0.0005949346	0.0018697943	8.49906510284E-005	0.0005949346	0.0031446541	0	8.49906510284E-005	8.49906510284E-005	0	0.003399626	0.0004249533	0.0102838688	0.0001699813	0.0083290838	0.0044195139	0	0.0005949346	0.000254972	0.0007649159	0.0011048785	0.0013598504	0.081336053	0.0031446541	0.0061193269	0.0005099439	0.0055243923	0.0071392147	0.0057793643	0.0023797382	0.0244773075	0.0085840558	0.041900391	0.0065442801	0.0013598504	0.001954785	0.0005949346	0.0241373449	0.0046744858	0.0047594765	0.0006799252	0.0015298317	0.0001699813	0.0025497195	0	0.0325514193	0.0014448411	0.0011898691
Rubellimicrobium	0.0056943736	0.0035696073	0.0026347102	0.0006799252	8.49906510284E-005	0.0004249533	0.0005099439	0.0011048785	0.0011898691	0.0005099439	8.49906510284E-005	0	0.0001699813	0.0005099439	0.0003399626	0.0007649159	0.0044195139	0	0	0	0	0	8.49906510284E-005	0	0	0	0.0003399626	0	8.49906510284E-005	0.0006799252	0	0.0010198878	0.0007649159	0.0005949346	0.0016148224	0.0015298317	0.000254972	0	0.0012748598	0	0.0015298317	8.49906510284E-005	0	8.49906510284E-005	0	0.0005099439	0.0005099439	0	0
Rubricoccus	0	0	0	0	0	8.49906510284E-005	0	0	0	0	0	0	0	0	0	0	0.0001699813	0	0	0	0	0	0	0	0	0	0	0	0	0	0	0	0	0	0	0	0	0	0	0	0	0	0	0	8.49906510284E-005	0	0	0	0
Rubritalea	0	0	0	0	0	0	0	0	0	0	0	0	0	0	0	0	0	0	0	0	0	0	0	0	0	0	0	0	0	0	0	0	0	0	0	0	0	0	0	0	0	0	0.0004249533	0	0.0004249533	0	0	0	0
Rubrivivax	0.0001699813	8.49906510284E-005	0	0.0001699813	8.49906510284E-005	0	0	0	0	0	0	0	0	0	0	0	0.0001699813	0	0	0	0	8.49906510284E-005	0	0	0	0	0	0	0	0.0001699813	0	0	0	0	0.0001699813	0	0	0	0.0013598504	0	0.0035696073	0	0	0	0	0	0.0008499065	0	0
Rubrobacter	0	0	0.0001699813	0	0	0	0	0	0	0	0	8.49906510284E-005	0	0	0	0	0	0	0	0	0	0	0	0	0	0	0	0	0	0	0	0	0	0	0.0001699813	0	0	0	0	0	0	0	0.0001699813	0	0	0	0	0	0
Rudanella	0	0	0.0001699813	0.0001699813	0.0001699813	0	0	0	0	0	0	0	0	0	0	0	0.0005099439	0	0	0	0	0	0	0	0	0	0	0	0	0	0	0	0	0	0	0	0	0	0	0	0	0	0	0	0	0	0	0	0
Ruminococcus	0.0001699813	8.49906510284E-005	0.0009348972	0.0028046915	0.000254972	0	0	0	0	8.49906510284E-005	0	0.0003399626	0.0003399626	0.0005099439	0.0017848037	0	0.000254972	0.000254972	0	0.0154682985	8.49906510284E-005	0.0020397756	0.0073941866	8.49906510284E-005	0	8.49906510284E-005	0	8.49906510284E-005	0.0005949346	0	0	0.0001699813	0	0	0.000254972	0.0004249533	0.0005099439	0	0.0031446541	0	0.0001699813	0	0	0	0	0	0.0020397756	0	0
Rummeliibacillus	0.0020397756	0.0009348972	0	0	0	0.0005949346	0	0	8.49906510284E-005	0	0	0.0001699813	0	0.0001699813	0	0	0	0	0	0	0	0	0	0	0	0	0	0	0	0	0	0	0	0	0	0	0	0	0	0	0	8.49906510284E-005	0	0	0	0	0	0	0
Runella	0	0	0	0	0.000254972	0	0	0	0	0	0	0	0	0	0	0	0	0	0	0	0	0	0	0	0	0	0	0	0	0	0	0	0	0	0	0	0	0	0	0	0	0	0	0	0	0	0	0	0
Saccharomonospora	0.0004249533	0.000254972	0	0	0	0	0	0	0.0001699813	0	0	0	0	0.0004249533	0	0	0	0	0	0	0	0	0	0	0	0	0	0	0	0	0	0	0	0	0	0	0	0	0	0	0	0	0	0	0	0	0	0	0
Saccharopolyspora	0.000254972	8.49906510284E-005	0.0001699813	0.0001699813	0	0	0	0	0.0001699813	8.49906510284E-005	0	0.000254972	0	0.0001699813	0	0	0	0	0	0	0	0	0	0	0	0	0	0	0	0	0	0	0	0	0.000254972	0	0	0	0	0	0	0	0	0	0.0004249533	0	0	0	0
Saccharothrix	0	0	0	0	0	0	0	8.49906510284E-005	0.0018697943	8.49906510284E-005	0	0	0	0	0	0	0	0	0	0	0	0	0	0	0	0	0	0	0	0	0	0	0	0	0	0	0	0	0	0	0	0	0	0	0	0	0	0	0
Salegentibacter	0	0	0	0	0	0	0	0	0	0	0	0	0	0	0	0	8.49906510284E-005	0	0	0	0	0	0	0	0	0	0	0	0	0	0	0	0	0	0	0	0	0	0	0	0	0	0	0	0.0005099439	0	0	0	0
Salinibacterium	0.000254972	0.0001699813	0	0.0004249533	0.0135985042	0	0	8.49906510284E-005	8.49906510284E-005	0	0	0	0	0.000254972	0	0	8.49906510284E-005	0	0	0	0	8.49906510284E-005	0	0	0	0	0	0	0	0	0	8.49906510284E-005	0	0.000254972	0	0	0	0	0.0001699813	0	0.000254972	8.49906510284E-005	0.000254972	8.49906510284E-005	0	0	0	0	0
Salinicoccus	0	0	0	0.0013598504	0	0	0	0	0	0	0	0	0	8.49906510284E-005	0	0	0	0	8.49906510284E-005	0	0	0	0	0	8.49906510284E-005	0	0	0	0	0	0	0	0	0	0	0	0.0013598504	0	0	0	0	0	0	0	0	0	0	0	0
Salinimicrobium	0	0	0	0	0	0	0	8.49906510284E-005	8.49906510284E-005	0	0	0	0	0	0	0	0	0	0	0	0	0	0	0	0	0	0	0	0	0	0	0	0	0	0	0	0	0	0	0	0	0	8.49906510284E-005	0	0	0	0	0	0
Salinisphaera	0	0	0	0	0	0	0	0	0	0	0	0	0	0	0	0	0	0	0	0	0	0	0	0	0	0	0	0	0	0	0	0	0	0	0	0	0	0	0	0	0	0	8.49906510284E-005	0	0.0504844467	0.0011898691	0	0	0
Salinispora	0	0	0	0	0	0	0	0	0	0	0	0	0	0	0	0	0	0	0	0	0	0	0	0	0	0	0	0	0	0	0	0	0	0	0	0	0	0	0	0	0	8.49906510284E-005	0	0	0	0	0	0	0
Sanguibacter	0	0	0	0	0	0	0	0	0	0	0	0	0	0	0	0	0	0	0	0	0	0	0	0	0	0	0	0	0	0	0	0	0	0	0	0	0	0	0	0	0	0	0	0	0	0	0	0	0
Saprolegnia	0	0	0	0	0	0	0	0	0	0	0	0	0	0	0	0	0	0	0	0	0	0	0	0	0	0	0	0	0	0	0	0	0	0	0	0	0	0	0	0	0	0	0	0	0	0	0	0	0
Saprospira	0	0	0	0	0.0001699813	0	0	0	0	0	0	0	0	0	0	0	0	0	0	0	0	0	0	0	0	0	0	0	0	0	0	0	0	0	0	0	0	0	0	0	0	0	0	0	0.000254972	0	0	0	0
Sarcina	0	0	0	0	0	0	0	0	0	0	0	0	0	0	0	0	0	0	0	0	0	0	0	0	0	0	0	0	0	0	0	0	0	0	0	0	0	0	0	0	0	0	0	0	0.0001699813	0	0	0	0
SC3-56	0	0	0	0	8.49906510284E-005	0	0	0	0	0	0	0	0	0	0	0	0	0	0	0	0	0	0	0	0	0	0	0	0	0	0	0	0	0	0	0	0	0	0	0	0	0	0	0	0	0	0	0	0
Scardovia	0	0	0	0	0	0	0	0	0	0	0	0	0	0	0	0	0	0	0	0	0	0	0	0	0	0	0	0	0	0	0	0	0	0	0	0	0	0	0	0	0	0	0	0	0	0	0	0	0
Schwartzia	0	0	0	0	0	0	0	0	0	0	0	0	0	0	0	0	0	0	0	0	0	0	0	0.0001699813	0	8.49906510284E-005	0	0	0	0	0	0	0	0	0	0	0	0	0	0	0	0	0.0004249533	0	0	0	0.000254972	0	8.49906510284E-005
Sedimentibacter	0	0	0	0	0	0	0	0	0	0	0	0	0	0	0	0	0	0	0	0	0	0	0	0	0	0	0	0	0	0	0	0	0	0	0	0	0	0	0	0	0	0	0	0	0	0	0	0	0
Sediminibacterium	0	0	0	0	0.000254972	0	0	0	0	8.49906510284E-005	0	0	0	0	0	0	0	0	0	0	0	0	0	0	8.49906510284E-005	0	0	0	0	8.49906510284E-005	0	0	0	0	0	0	0	0	0.0014448411	0	0.0057793643	0	0	0	0	0	0.0013598504	0	0
Sediminicola	0	0	0	0	0	0	0	0	0	0	0	0	0	0	0	0	0	0	0	0	0	0	0	0	0	0	0	0	0	0	0	0	0	0	0	0	0	0	0	0	0	0	0.000254972	0	0.0018697943	0	0	0	0
Segetibacter	0.0015298317	0.0028896821	0.0014448411	0.0003399626	0.0021247663	8.49906510284E-005	0	0	0	8.49906510284E-005	0.000254972	0	8.49906510284E-005	0	0	0.0001699813	0.0005099439	0	0	8.49906510284E-005	0	8.49906510284E-005	0	0	0	0	0.0003399626	0	0	0	0	0	0	0	0.0015298317	0	0	0	0	0	0	8.49906510284E-005	0	0	0	0	0.000254972	0	0
Selenomonas	0.0001699813	8.49906510284E-005	8.49906510284E-005	0	0	8.49906510284E-005	0	0	0	0	0	0.0001699813	8.49906510284E-005	0.0001699813	0	0	0.0001699813	0	0.0005099439	0	0	0	0.0001699813	0.0007649159	0.0009348972	0.0005949346	0	0.0001699813	0.000254972	0	0	8.49906510284E-005	0	0	0.0004249533	0	0	0	0.0061193269	0	0.000254972	0	8.49906510284E-005	0	8.49906510284E-005	0	0.0084140745	8.49906510284E-005	0
Serratia	0	0	0	0	0	0	0	0	0	0	0	0	0	0	0	0	0	0	0	0	0	0	0	0	0	0	0	0	0	0	0	0	8.49906510284E-005	0	0	0	0	0	0	0	0	0	0	0	0	0	0	0	0
Sharpea	0	0	0	0	0	0	0	0	0	0	0	8.49906510284E-005	0	0	0	0	0	0	0	0	0	0	0	0	0	0	0	0	0	0	0	0	0	0	0	0	0	0	0	0	0	0	0	0	0	0	0	0	0
SHD-231	0	0	0	0	0	0	0	0	0	0	0	0	0	0	0	0	0	0	0	0	0	0	0	0	0	0	0	0	0	0	0	0	0	0	0	0	0	0	0	0	0	0	8.49906510284E-005	0	0	0	0	0	0
Shewanella	0	0	0	0	8.49906510284E-005	0	0	0	0	0	0.000254972	0	0.0003399626	0	0.0004249533	0	0	0	0	0	0	0	0	0	0	0	0.000254972	0	0	0	0	0	0	0	0	0	0	0	0	0	0	0	0.0006799252	0	0.0003399626	8.49906510284E-005	0	0	0
Shimazuella	0.0001699813	0	8.49906510284E-005	0	0	0	0	0	0	0	0	0	0	0	0	0	0	0	0	0	0	0	0	0	0	0	0	0	0	0	0	0	0	0	0.0001699813	0	0	0	0	0	0	0	0	0	0	0	0	0	0
Skermanella	0.0156382798	0.0100288968	0.0048444671	0.0007649159	0.0015298317	0.0028046915	0.0010198878	0.000254972	0.0012748598	0.0001699813	0	0.0024647289	0.0004249533	0.0008499065	0	0.0008499065	0.0001699813	8.49906510284E-005	0	8.49906510284E-005	0	0.0001699813	0.0001699813	0	8.49906510284E-005	0	0.0003399626	0.0001699813	8.49906510284E-005	0.0001699813	0	0.0001699813	0.0003399626	0.0016148224	0.0010198878	0	0.000254972	0	0	8.49906510284E-005	0	8.49906510284E-005	0	8.49906510284E-005	0	0	8.49906510284E-005	0	0
Slackia	0	0	0	0	0	0	0	0	0	0	0	8.49906510284E-005	0	0	0	0	0	0	0	0.000254972	0	0.000254972	0.0006799252	0	0	8.49906510284E-005	0	0	0	0	0	0	0	0	0	0	0	0	0	0	0	0	0	0	0	0	0	0	0
SMB53	8.49906510284E-005	0	0.0008499065	8.49906510284E-005	0	0	0	8.49906510284E-005	0	0	0	0	0.0001699813	0.0005099439	0.0006799252	0	0	0	0	0.0010198878	8.49906510284E-005	0.0001699813	0.0006799252	0.0001699813	0	0	8.49906510284E-005	0	0	0.0005949346	0	0	8.49906510284E-005	0.0003399626	0	0	0	0	0	0	0	0	8.49906510284E-005	8.49906510284E-005	0.0001699813	0	0.0004249533	0	8.49906510284E-005
Sneathia	0	0	0	0	0	0	0	0	0	0	0	0.0124936257	0	0	0	0	0	0	0	0	0	0	0	0	0	0	0	0	0	0	0	0.032381438	0.0451300357	0.0087540371	0	0.0200577936	0	8.49906510284E-005	0	0	0	0	0	0	8.49906510284E-005	0	0	0.0004249533	0
Sodalis	0	0	0	0	0	0	0	0	0	0	0	0	0	0	0	0	0	0	0	0	0	0	0	0	0	0	0	0	0	0	0	0	0	0	0	0	0	0	0	0	0	0	0	0	0	0	0	0	0
Solibacillus	0	0	8.49906510284E-005	0	0	0	0	0	0	0	0	0	0	0	0	0	0	0	0	0	0	0	0	0	0	0	0	0	0	0	0	0	0	0	0	0	0	0	0	0	0	0	0	0	0	0	0	0	0
Solirubrobacter	8.49906510284E-005	0	8.49906510284E-005	0	8.49906510284E-005	0	0	8.49906510284E-005	0	0	0	0	0	8.49906510284E-005	0	0	8.49906510284E-005	0	0	0	0	0	0	0	0	0	0	0	0	0	0	0	0	0	0	0	0	0	0	0	0	0	0	0	0	0	0	0	0
Sorangium	0	0	0	0	0	0	0	0	0	0	0	0	0	0	0	0	0	0	0	0	0	0	0	0	0	0	0	0	0	0	0	0	0	0	0	0	0	0	0	0	0	0	0	0	0	0	0	0	0
Sphaerochaeta	0	0	0	0	0	0	0	0	0	0	0	0	0	0	0	0	0	0	0	0	0	0	0	0	0	0	0	0	0	0	0	0	0	0	0	0	0	0	0	0	0	0	0	0	0	0	0	0	0
Sphingobacterium	0	0	0	8.49906510284E-005	0.0005099439	8.49906510284E-005	0.000254972	0.0031446541	0.0004249533	0	0	0.0001699813	0.0011048785	0	0.0008499065	0	0.0010198878	0	0	8.49906510284E-005	0	0	0	0	0	0.0005099439	0.0003399626	0	0	0	0.000254972	0.0032296447	0.0029746728	0.0049294578	0.0008499065	0.0011898691	0.0001699813	0	0	0	0	0	0	0	0.0001699813	0.000254972	8.49906510284E-005	0.000254972	0
Sphingobium	0.0017848037	0.0014448411	0.0010198878	0.0007649159	0.0078191399	0.001699813	0.0006799252	0.0007649159	0.0005099439	0.0001699813	0.0005949346	0.0014448411	0.001954785	0.000254972	0.0009348972	8.49906510284E-005	0.0012748598	0	0	0.0003399626	0	8.49906510284E-005	0.0005099439	8.49906510284E-005	0.0001699813	0.0003399626	0.0005099439	0.0010198878	0	0.0004249533	0.0006799252	0.0022947476	0.0005949346	0.0026347102	0.0025497195	0.0006799252	0.0005949346	8.49906510284E-005	0.0006799252	0	0.0025497195	0.0008499065	0.0001699813	0.0005099439	0.0015298317	0.0005099439	0.0010198878	0	0.000254972
Sphingomonas	0.0018697943	0.0029746728	0.0113037566	0.009009009	0.0095189529	0.0005099439	0.0015298317	0.0024647289	0.003399626	0.0009348972	0.0012748598	0.0039945606	0.0081591025	0.0018697943	0.0032296447	0.0012748598	0.0071392147	0	0	0.001699813	8.49906510284E-005	0	0.000254972	0.0001699813	0.0006799252	0.0007649159	0.0025497195	0	0.0004249533	0.001699813	0.001699813	0.0028896821	0.0047594765	0.0027197008	0.0032296447	0.001954785	0.0022097569	0.0001699813	0.0062893082	0.0006799252	0.0150433452	0.0099439062	8.49906510284E-005	0.0054394017	0.088900221	0.0038245793	0.0046744858	0.0023797382	0.0006799252
Sphingopyxis	0.0003399626	0.000254972	8.49906510284E-005	0.0012748598	0.000254972	0	0	0.0001699813	0.0007649159	0.0001699813	0	0	0.000254972	0.0006799252	0	0	0	0	0	0	0	0	0	0	0	0	0.000254972	0	0	0.0005099439	0	0	0.0001699813	0	0	0	0.0001699813	0	0.0007649159	8.49906510284E-005	0.010708822	0	0	0	0	0	0.0009348972	0	8.49906510284E-005
Spirochaeta	0	0	0	0	0	0	0	0	0	0	0	0	0	0	0	0	0	0	0	0	0	0	0	0	0	0	0	0	0	0	0	0	0	0	0	0	0	0	0	0	0	0	0	0	0	0	0	0	0
Spirosoma	0.0004249533	8.49906510284E-005	0.0004249533	0.0004249533	0.0080741118	0	0	0.000254972	0.0003399626	8.49906510284E-005	0.000254972	0	8.49906510284E-005	0	0	8.49906510284E-005	0.001954785	0	0	0	0	0	0	0	0	0	0	0	0	0	0	8.49906510284E-005	0	8.49906510284E-005	0.0003399626	0	0.000254972	8.49906510284E-005	0	0	0.000254972	8.49906510284E-005	0	0.0001699813	0.0003399626	8.49906510284E-005	8.49906510284E-005	0	0
Spirulina	0	0	0	0	0	0	0	0	0	0	0	0	0	0	0	0	0	0	0	0	0	0	0	0	0	0	0	0	0	0	0	0	0	0	0	0	0	0	0	0	0	0	0	0	0	8.49906510284E-005	0	0	0
Sporanaerobacter	0	0	0	0	0	0	0	0	8.49906510284E-005	0	0	0	0	8.49906510284E-005	0	0	0	0	0	0	0	0	0	0	0	0	0	0	0	0	0	0	0	0	0	0	0	0	0	0	0	0	0	0	0	0	0	0	0
Sporichthya	0	0	0	0	0	0	0	0	0	0	0	0	0	0	0	0	0	0	0	0	0	0	0	0	0	0	0	0	0	0	0	0	0	0	0	0	0	0	0	0	0	0	0	0	0	0	0	0	0
Sporocytophaga	0	0.0004249533	0.000254972	0	0	0	0	0	0	0	0	0	0	0.000254972	0	0	0	0	0	0	0	0	0	0	0	0	0	0	0	0	0	0	0	0	8.49906510284E-005	0	8.49906510284E-005	0	0	0	0	0	0	0	0	0	0	0	0
Sporomusa	0	0	0	0	0	0	0	0	0	0	0	0.0001699813	0	0	0	0	0	0	0	0	0	0	0	0	0	0	0	0	0	0	0	0	0	0	0	0	0	0	0	0	0	0	0	0	0	0	0	0	0
Sporosarcina	0	8.49906510284E-005	0.0003399626	0.0001699813	0	0	0.0007649159	0.0004249533	8.49906510284E-005	8.49906510284E-005	0	0	0	0.0006799252	0	0	0.0001699813	0	0	0	0	0	0.0001699813	0	0	8.49906510284E-005	0	0	0	0.0001699813	0	0	0	0	0.0006799252	0	0	0	0	0	0	0	0	0	0	8.49906510284E-005	0	0	8.49906510284E-005
Sporotomaculum	0	0	0	0	0	0	0	0	0	0	0	0	0	0.000254972	0	0	0	0	0	0	0	0	0	0	0	0	0	0	0	0	0	0	0	0	0	0	0	0	0	0	0	0	0	0	0	0	0	0	0
Staphylococcus	0.0081591025	0.0043345232	0.0056943736	0.0304266531	0.0043345232	0.0284718681	0.2097569267	0.1926738059	0.1366649669	0.2416284209	0.0546489886	0.0042495326	0.0510793813	0.0378208397	0.0738568757	0.0695223525	0.0175080741	8.49906510284E-005	0.0288118307	0.0268570457	0.0224375319	0.037990821	0.0298317185	0.0209077002	0.0487846337	0.0365459799	0.0161482237	0.0249872514	0.0402855686	0.047254802	0.0305116437	0.0241373449	0.0291517933	0.0359510454	0.0080741118	0.0345062043	0.0356110828	0.0753017168	0.0403705592	0.0637429883	0.0065442801	0.0254971953	0.025327214	0.0351011389	0.0118986911	0.3209246983	0.0268570457	0.0280469148	0.0422403536
Stenotrophomonas	0.0007649159	0.000254972	8.49906510284E-005	0	0	0.0001699813	0.0017848037	0	0	8.49906510284E-005	0	0.0007649159	8.49906510284E-005	0	0	0.0001699813	0.0001699813	0	0	0.0030596634	8.49906510284E-005	0.0003399626	0.0010198878	8.49906510284E-005	0	8.49906510284E-005	0	0	0	0.007309196	0.0016148224	0.0007649159	0.0011898691	0.0009348972	0.0001699813	0.0004249533	0.0001699813	0	0	0	0	0	0.0005099439	0	0.0004249533	0.0001699813	8.49906510284E-005	8.49906510284E-005	0.000254972
Steroidobacter	0	0	0.0005099439	8.49906510284E-005	0.0001699813	0	0	0	0.0001699813	0	0	0	0	0	0	0	0	0	0	0	0	8.49906510284E-005	0	0	0	0	0	0	0	0	0	0	0	0	8.49906510284E-005	0	0	0	0	0	0	0	0	0	0	0	0	0	0
Streptacidiphilus	0	0	0	8.49906510284E-005	0	0	0	0	0.0004249533	0	0	0	0	0	0	0	0	0	0	0	0	0	0	0	0	0	0	0	0	0	0	0	0	0	0	0	0	0	0	0	0	0	0	0	0	0	0	0	0
Streptococcus	0.0079041305	0.0034846167	0.0086690464	0.0108788033	0.0009348972	0.0072242053	0.016318205	8.49906510284E-005	0.0011898691	0.0001699813	0.0010198878	0.0402855686	0.0060343362	0.0437701853	0.0016148224	0.0271970083	0.0157232704	0.0038245793	0.0042495326	0.0033146354	0.005354411	0.0082440931	0.0049294578	0.1711711712	0.0400305966	0.0317865035	0.0035696073	0.0283868774	0.0449600544	0.0432602414	0.0218425973	0.0741118477	0.036291008	0.1583375829	0.0209077002	0.0028896821	0.0107938127	0.0020397756	0.0826109128	0.0431752507	0.0085840558	0.003654598	0.047254802	0.0021247663	0.0040795512	0.0030596634	0.1058133605	0.0102838688	0.0065442801
Streptomyces	0.0039095699	0.0018697943	0.0031446541	0.0011898691	8.49906510284E-005	8.49906510284E-005	0.000254972	0.0039095699	0.0064592895	0.0031446541	0	0.0008499065	0	0.0084990651	0	0.0001699813	0.000254972	0	0	0	0	0	8.49906510284E-005	0	0	0	0	0	0	0.0007649159	0	0	0	0	0.0009348972	0.0012748598	0	0	8.49906510284E-005	0	0	0	0	8.49906510284E-005	8.49906510284E-005	0	0	0	0
Succiniclasticum	0	0	0	0	0	0	0	0	0	0	0	0	0	0	0	0	0	0	0	0	0	0	0	0	0	0	0	0	0	0	0	0	0	0	0	0	0	0	0	0	0	0	0	0	0	0	0	0	0
Succinivibrio	0	0	0	0	0	0	0	0	0	0	0	0	0	0	0	0	0	0	0	0	0	0	0	0	0	0	0	0	0	0	0	0	0	0	0	0.000254972	0	0	0	0	0	0	0	0	0	0	0	0	0
Sufflavibacter	0	0	0	0	0	0	0	0	0	0	0	0	0	0	0	0	0	0	0	0	0	0	0	0	0	0	0	0	0	0	0	0	0	0	0	0	0	0	0	0	0	0	0	0	0	0	0	0	0
Sulfitobacter	0	0	0	0	0	0	0	0	0	0	0	0	0	0	0	0	0	0	0	0	0	0	0	0	0	0	0	0	0	0	0	0	0	0	0	0	0	0	0	0	0	0	0	0	0.0001699813	0	0	0	0
Sulfuricurvum	0	0	0	0	0	0	0	0	0	0	0	0	0	0	0	0	0	0	0	0	0	0	0	0	0	0	0	0	0	0	0	0	0	0	0	0	0	0	0	0	0	0	0	0	0	0	0	0	0
Sulfurimonas	0	0	0	0	0	0	0	0	0	0	0	0	0	0	0	0	0	0	0	0	0	0	0	0	0	0	0	0	0	0	0	0	0	0	0	0	0	0	0	0	0	0	0	0	0	0	0	0	0
Sulfuritalea	0	0	0	0	8.49906510284E-005	0	0	0	0	0	0	0	0	0	0	0	0	0	0	0	0	0	0	0	0	0	0	0	0	0	0	0	0	0	0	0	0	0	0	0	0	0	0	0	0	0	0	0	0
Sulfurospirillum	0	0	0	0	0	0	0	0	0	0	0	0	0	0	0	0	0	0	0	0	0	0	0	0	0	0	0	0	0	0	0	0	0	0	0	0	0	0	0	0	0	0	0	0	0	0	0	0	0
Sutterella	0.0001699813	0	0	0	8.49906510284E-005	0	0	0	0	0	0	0	0	0	0.000254972	0	0	0	0	0.0010198878	8.49906510284E-005	0.0003399626	0.0003399626	0	8.49906510284E-005	0	8.49906510284E-005	0	0.000254972	0	0	0.000254972	8.49906510284E-005	0.0003399626	0	0	0.0001699813	0	0.0001699813	8.49906510284E-005	0	0.000254972	0.0001699813	8.49906510284E-005	0	0	0.0001699813	0	0
Suttonella	0	0	0	0	0	0	0	0	0	0	0	0	0	0	0	0	0	0	0	0	0	0	0	0	0	0	0	0	0	0	0	0	0	0	0	0	0	0	0	0	0	0	0	0	0	0	0	0	0
Swaminathania	0	0	0	0	0	0	0	0	0	0	8.49906510284E-005	0	8.49906510284E-005	0	8.49906510284E-005	0	0	0	0	0	0	0	0	0	0	0	8.49906510284E-005	0	0	0	0	0	0	0	0	0	0	0	0	0	0	0	0	0	0	0	0	0	0
Symbiobacterium	0	0	8.49906510284E-005	0	0	0	0	0	0	8.49906510284E-005	0	0	0	0.000254972	0	0	0	0	0	0	0	0	0	0	0	0	0	0	0	8.49906510284E-005	0	0	0	0	0	0	0	0	0	0	0	0	0	0	0	0	0	0	0
Synechococcus	0	0	8.49906510284E-005	0	0	0	0	0	0	0	0	0	0	0	0	0	0	0	0	0	0	0	0	0	0	0	0	0	0	0	0	0	0	0	0	0	0	0	0	0	0	0	0	0	0	0	0	0	0
Tannerella	0	8.49906510284E-005	0	0	0	0	0.0004249533	0	0	0	0	0.000254972	0	0	0	0	0.000254972	0	0	0	0	0	0	0.0009348972	0.000254972	0.0008499065	0	0	8.49906510284E-005	8.49906510284E-005	0	0.0007649159	8.49906510284E-005	8.49906510284E-005	0.0001699813	0	0	0	0.003654598	0	8.49906510284E-005	0	8.49906510284E-005	0	0	0	0.0023797382	0	0.0001699813
Tatlockia	0	0	0	0	0	0	0	8.49906510284E-005	0	0	0	0	0	0	0	0	0	0	0	0	0	0	0	0	0	0	0	0	0	0	0	0	0	0	0	0	0	0	0	0	0	0	0	0	8.49906510284E-005	0	0	0	0
Telmatospirillum	0	0	0	0	0	0	0	0	8.49906510284E-005	0	0	0	0	0	0	0	0	0	0	0	0	0	0	0	0	0	0	0	0	0	0	0	0	0	0	0	0	0	0	0	0	0	0	0	0	0	0	0	0
Tenacibaculum	0	0	0	0	0	0	0	0	0	0	0	0	0	0	0	0	0	0	0	0	0	0	0	0	0	0	0	0	0	0	0	0	0	0	0	0	0	0	0	0	0	0	0	0	0.0040795512	0	0	0	0
Tepidibacter	0.000254972	8.49906510284E-005	0.0001699813	0	0	0	0	0	8.49906510284E-005	0	0	0	0	0.0004249533	0	0	0	0	0	0	0	0	0	0	0	0	0	0	0	0	0	0	0	8.49906510284E-005	8.49906510284E-005	0	0	0	0	0	0	0	0	0	0	0	0	0	0
Tepidimicrobium	0	0	0	0	0	0	0	0	8.49906510284E-005	0	0	0	0	0.0005099439	0	0	0	0	0	0	0	0	0	0	0	0	0	0	0	0	0	0	0	0	0	0	0	0	0	0	0	0	0	8.49906510284E-005	0	0	0	0	0
Tepidimonas	0	0	0	0	0	8.49906510284E-005	0	0	0	0	0	0	0	0	0	0	0	0	0	0	0	0	0	0	0	0	0	0	0	0	0	0	0	8.49906510284E-005	0	0	0	0	0	0	0	0	0	0	0	0	0	0	0
Terracoccus	8.49906510284E-005	0	0	0	0	0	0	0	0	0	0	0	0	0	0	0	0	0	0	0	0	0	0	0	0	0	0	0	0	0	0	0	0	0	0	0	0	0	0	0	0	0	0	0	0	0	0	0	0
Terriglobus	0	8.49906510284E-005	0.0001699813	0	0	0	0	0	8.49906510284E-005	0	0	0	0	0	0	0	0	0	0	0	0	0	0	0	0	0	0	0	0	0	0	0	0	0	0	0	0	0	0	0	0	8.49906510284E-005	0.0001699813	0	0	0	8.49906510284E-005	0	0
Tessaracoccus	0	0	0	0	0	0	0	0	0	0	0	0	0	8.49906510284E-005	0	0	0	0	0	0	0	0	0	0	0	0	0	0	0	0	0	0	0	0	0	0	0	0	0	0	0	0	0	0	0	0	0	0	0
Tetragenococcus	0	0	0	0	0	0	0	0	0	0	0	0	0	0	0	0	0	0	0	0	0	0	0	0	0	0	0	0	0	0	0	0	0	0	0	0	0	0	0	0	0	0	0	0	0	0	0	0	0
Tetrasphaera	0	0	0	0	0	0	0	0	0	0	0	8.49906510284E-005	8.49906510284E-005	0	8.49906510284E-005	0	0	0	0	0	0	0	0	0	0	0	0	0	0	0	0	0	0	0	0	0	0	0	0	0	0	0	0	0	0	0	0	0	0
TG5	0	0	0	0	0	0	0	0	0	0	0	0	0	0	0	8.49906510284E-005	8.49906510284E-005	0	0	0	0	0	0	0	0	0	0	0	0	0	0	0	0	8.49906510284E-005	0	0	0	0	0	0	0	0	0.0007649159	0	0	0	0	0	0
Thalassospira	0	0	0	0	0	0	0	0	0	0	0	0	0	0	0	0	0	0	0	0	0	0	0	0	0	0	0	0	0	0	0	0	0	0	0	0	0	0	0	0	0	0	0	0	0	0	0	0	0
Thermicanus	0	0	0	0	0	0	0	0	0	0	0	0	0	0	0	0	0	0	0	0	0	0	0	0	0	0	0	0	0	0	0	0	0	0	0	0	0	0	0	0	0	0	0	0	0	0	0	0	0
Thermoactinomyces	0	0	0	0	0	0	0	0	0	0.0001699813	0	0	0	0	0	0	0	0	0	0	0	0	0	0	0	0	0	0	0	0	0	0	0	0	0	0	0	0	0	0	0	0	0	0	0	0	0	0	0
Thermoanaerobacterium	8.49906510284E-005	0	0	0	0	0	0	0	0	0	0	0	0	0	0	0	0	0	0	0	0	0	0	0	0	0	0	0	0	0	0	0	0	0	0	0	0	0	0	0	0	0	0	0	0	0	0	0	0
Thermobispora	0	0	0	0	0	0	0	0	0	0	0	0	0	0.0001699813	0	0	0	0	0	0	0	0	0	0	0	0	0	0	0	0	0	0	0	0	0	0	0	0	0	0	0	0	0	0	0	0	0	0	0
Thermomonas	0	0	0	0	0	0	0	0	0	0	0	0	8.49906510284E-005	0	0	0	0.0001699813	0	0	0	0	0	0	0	0	0	0	0	0	0	0.0009348972	0	0	0	0	0	0	0	0	0	0	0	0.000254972	0	0	0	0	0	0
Thermovenabulum	0	0	0	0	0	0	0	0	0	0	0	0	0	0	0	0	0	0	0	0	0	0	0	0	0	0	0	0	0	0	0	0	0	0	0	0	0	0	0	0	0	0	0	0	0	0	0	0	0
Thermus	0	0	0	0	0	0	0	0	0	0	0	0.0001699813	0	0	0	0	0	0	0	0	0	0	0	0	0	0	0	0	0	0	0	0	0	0	0	0	0	0	0	0	0	0	0	0	0	0	0	0	0
Thiobacillus	0	0	0	0	0	0	0	0	0	0	0	0	0	0	0	0	0	0	0	0	0	0	0	0	0	0	0	0	0	0	0	0	0	0	0	0	0	0	0	0	0	0	0	0	0	0	0	0	0
Thiothrix	0	0	0	0	0	0	0	0	0	0	0	0	0	0	0	0	0	0	0	0	0	0	0	0	0	0	0	0	0	0	0	0	0	0	0	0	0	0	0	0	0	0	0	0	0.0026347102	0	0	0	0
Tissierella_Soehngenia	0	0	0	0	0	0	0	0	0	0	0	0	0	0	0	0	0	0	0	0	0	0	0	0	0	0	0	0	0	0	0	0	0	0	8.49906510284E-005	0	0	0	0	0	0	0	0	0	0	0	0	0	0
Trabulsiella	0	0	0	0	0	0	0	0	0	0	0	0	0	0	0	0	0	0	0	0	0	0	0	0	0	0	0	0	0	0	0	0	0	0	0	0	0	0	0	0	0	0	0	0	0	0	0	0	0
Tremblaya	0	0	0	0	0	0	8.49906510284E-005	0	0	0	0	0	0	0	0	0	0	0	0	0	0	0	0	0	0	0	0	0	0	0	0	0	0	0	0	0	0	0	0	0	0	0	0	0	0	0	0	0	0
Treponema	0	0	0.0001699813	0	0	0	0.000254972	0	0	0	0	0.0028896821	0	0	0	0	8.49906510284E-005	0	0	8.49906510284E-005	0	0	0	0.0003399626	0	0	0	0	0.0001699813	8.49906510284E-005	0	0.0003399626	0.0004249533	8.49906510284E-005	0.0001699813	0	8.49906510284E-005	0	0.0005099439	0	0	8.49906510284E-005	0.025582186	0	8.49906510284E-005	0	0.0006799252	0.0001699813	0.000254972
Trichococcus	0	0	0.0004249533	0	0	0	0	0	0	0	0	0	0	0	0	0	0.0001699813	0	0	0	0	0	0	0	0	0	0	0	0	0	0	0	0	8.49906510284E-005	8.49906510284E-005	8.49906510284E-005	0	0	0	0	0	0	0	0	0	0	0	0.0007649159	0
Truepera	0.0001699813	0.0010198878	0.000254972	0.0001699813	0	0	0.0003399626	0.0001699813	0.000254972	0.0001699813	0.0001699813	0.0003399626	0.000254972	0	0.0001699813	8.49906510284E-005	0.0005099439	0	0	0	0	0	0	0	0	8.49906510284E-005	8.49906510284E-005	0	0	8.49906510284E-005	0	0	8.49906510284E-005	0	0.0003399626	0	0	0	0	0	0	8.49906510284E-005	0	0	0.000254972	0.0001699813	0	0	0.000254972
Trueperella	0	0	0	0	0	8.49906510284E-005	0	0	0	0	0	0	0	0	0	0	0	0	0	8.49906510284E-005	0	0	0	0	0	0	0	0	0	0	0	0	0	0	0	0	0	0	0	0	0	0	0	0	0	0	8.49906510284E-005	0	0
Tsukamurella	0.0005099439	0	0	0	0	0	0	0.0010198878	0.0001699813	8.49906510284E-005	0	0.0005099439	0	0.0005099439	8.49906510284E-005	0	0	0	0	0	0	0	0	0	0	0	8.49906510284E-005	0	8.49906510284E-005	0.0001699813	0.000254972	8.49906510284E-005	0	0	0	0	0	0	0	0	0	0	0.0001699813	0	0	0	0	0	0
Tuberibacillus	0	0	0	8.49906510284E-005	0	0	0	0	0	0	0	0	0	0	0	0	0	0	0	0	0	0	0	0	0	0	0	0	0	0	0	0	0	0	0	0	0	0	0	0	0	0	0	0	0	0	0	0	0
Turicibacter	0	0	0.0048444671	0	0	0	0	0	0	0	0	0	0	8.49906510284E-005	0	0.0003399626	8.49906510284E-005	0	0	0	0	0	0	0	0	0	0	0	0	8.49906510284E-005	0	0	0.0001699813	0	0	0	0	0	0	0	0	8.49906510284E-005	0	0	0	0	0	0	0
Turneriella	0	0	0	0	0	0	0	0	0	0	0	0	0	0	0	0	0	0	0	0	0	0	0	0	0	0	0	0	0	0	0	0	0	0	0	0	0	0	8.49906510284E-005	0	0	0	0	0	0	0	0	0	0
Uliginosibacterium	0	0	0	0	8.49906510284E-005	0	0	0	0	0	0	0.0001699813	0	0	0	0	0	0	0	0	0	0	0	0	0	0	0	0	0	0	0	0	0	0	0	0	0	0	0.0083290838	0	0.0054394017	0	0	0	0	0	0.0062043175	0	0
Ulvibacter	0	0	0	0	0	0	0	0	0	0	0	0	0	0	0	0	0	0	0	0	0	0	0	0	0	0	0	0	0	0	0	0	0	0	0	0	0	0	0	0	0	0	0	0	0.000254972	0.0001699813	0	0	0
Ureaplasma	0	0	0	0.0005099439	0	0	0	0	0	0	0	0	0	0	0	0	0	0	0	0	0	0	0	0	0	8.49906510284E-005	0	0	0	0	0	0	0	0	8.49906510284E-005	0.0005099439	0	0	0	0	0	0	0.0001699813	0	0	0	0	0	0
Ureibacillus	0.000254972	0	0.0001699813	0.0001699813	0	0	0	0.0003399626	0.000254972	8.49906510284E-005	0	0	0.0001699813	0.0028046915	0	0	8.49906510284E-005	0	0	0	0	0	0	0	0	0	0	0	0	0	0	0	0	8.49906510284E-005	8.49906510284E-005	0	0	0	0	0	0	0	0	0.0001699813	0	0	0	0	0.0001699813
vadinHB04	0	0	0	0	0	0	0	0	0	0	0	0	0	0	0	0	0	0	0	0	0	0	0	0	0	0	0	0	0	0	0	0	0	0	0	0	0	0	0	0	0	0	0	0	0	0	0	0	0
Vagococcus	0	0	0	0	0	0	0	0	0	0	0	0	0	0	0	0	0	0	0	0	0	0	0	0	8.49906510284E-005	0	0	0	0	0	0	0	0	0	0	0	0	0	0	0	0	0	0	0	0	0	0	0	0
Varibaculum	0.0001699813	0.000254972	0	0.0006799252	8.49906510284E-005	0.0012748598	0.000254972	8.49906510284E-005	0	0	0	0.0005099439	0	8.49906510284E-005	0	0.0011048785	0.0013598504	0	0.0001699813	0.0005949346	0.0001699813	8.49906510284E-005	0	0	8.49906510284E-005	0.0001699813	0	0	0	0.0011898691	0	0	0	0	0.0005099439	0	0	0	0	0.0001699813	0	0	0	0	0	0	0	0	0
Variovorax	0.000254972	0.0003399626	0	0.0004249533	0.0050994391	0	0.000254972	0.0001699813	8.49906510284E-005	8.49906510284E-005	0	8.49906510284E-005	8.49906510284E-005	8.49906510284E-005	0	0	8.49906510284E-005	0	0	0	0	8.49906510284E-005	0	0	0	0	0	0	0	0	0	0	8.49906510284E-005	0	0	0	0.0001699813	0	0	8.49906510284E-005	8.49906510284E-005	8.49906510284E-005	0	0	0	0.0001699813	0.0004249533	0	0
Veillonella	0.0006799252	0.000254972	0.0001699813	0.000254972	0	0.0011898691	0.0018697943	0.0001699813	8.49906510284E-005	0	0	0.0022097569	0.0008499065	0.0032296447	0.0003399626	0.0038245793	0.001699813	0	0.0006799252	8.49906510284E-005	0.0003399626	0.0004249533	0.0004249533	0.0183579806	0.0046744858	0.0034846167	0.0005099439	0.0025497195	0.0047594765	0.001699813	0.0017848037	0.0088390277	0.0027197008	0.0224375319	0.0007649159	0.000254972	0.0011898691	0	0.0128335883	0.001954785	0.000254972	0.000254972	0.0004249533	0	0.0004249533	0	0.0153833078	0.0004249533	0.0004249533
Verrucomicrobium	0	0	0	0	0	0	0	0	0	0	0	0	0	0	0	0	0	0	0	0	0	0	0	0	0	0	0	0	0	0	0	0	0	0	0	0	0	0	0	0	0	0	0	0	0	0	0	0	0
Vibrio	0	0	0	0	0	0	0	0	0	0	8.49906510284E-005	0	0.0004249533	0	0	0	0	0	0	0	0	0	0	0	0	0	0	0	0	0	0	0	0	0	0	0	0	0	0	0	0	0	0	0	0.000254972	0	0	0	0
Virgibacillus	0	0	0	0	0	0	0	0	0	0	0	0	0	0	0	0	0	0	0	0	0	0	0	0	0	0	0	0	0	0	0	0	0	0	0	0	0	0	0	0	0	0	0	0	0	0	0	0	0
Virgisporangium	0	0	0	0	0	0	0	0	0	0	0	0	0	0	0	0	0	0	0	0	0	0	0	0	0	0	0	0	0	0	0	0	0	0	0	0	0	0	0	0	0	0	0	0	0	0	0	0	0
Viridibacillus	0	0	0	0	0	0	0	0	0	0	0	0	0	0	0	0	0	0	0	0	0	0	0	0	0	0	0	0	0	0	0	0	0	0	0	0	0	0	0	0	0	0	0	0	0	0	0	0	0
Vitreoscilla	0	0	0	0	0	0	0	0	0	0	0	0	0	0	0	0	0	0	0	0	0	0	0	0	0	0	0	0	0	0	0	0	0	0	0	0	0	0	0	0	0	0	0	0	0	0	0	0	0
Vogesella	0	0	0	0	0	0	0	0	0	0	0	0	0	0	0	0	0	0	0	0	0	0	0	0	0	0	0	0	0	0	0	0	0	0	0	0	0	0	0	0	0	0	0	0	8.49906510284E-005	0	0	0	0
WAL_1855D	0.0009348972	0.0005949346	0.0012748598	0	0	0	0.000254972	0.0044195139	0.0006799252	0.0090939997	0	0	0	0.0005099439	0	0.0004249533	0.003654598	0.0022097569	0	0.0065442801	8.49906510284E-005	0.0006799252	0.0004249533	0	0	0	0	0	0.0005949346	0.005609383	0.0047594765	0.0037395886	0.0063742988	0.0010198878	0.0001699813	0.0220975693	0.0060343362	8.49906510284E-005	0.0004249533	0	8.49906510284E-005	0.000254972	0	8.49906510284E-005	0.000254972	0.0001699813	0.0010198878	0.0048444671	0.0018697943
Wautersiella	0.0005099439	0.0005099439	0	0	0	0	0	8.49906510284E-005	0	0	0.0001699813	8.49906510284E-005	0.0004249533	0.0004249533	0	0	8.49906510284E-005	0	0	0	0	0	0	0	0	8.49906510284E-005	0	0	0	0	0	0.0104538501	0.0097739249	0.0259221486	8.49906510284E-005	0.0011898691	0.0006799252	0	0	8.49906510284E-005	0	0	0	0	0	0	0	0	0
WCHB1-05	0	0	0	0	0	0	0	8.49906510284E-005	0	0	0	0	0	0	0	0	0	0	0	0	0	0	0	0	0	0	0	0	0	0	0	0	0	0	0	0	0	0	0	0	0	0	0	0	0	0	0	0	0
WCHB1-84	0	0	0	0	0	0	0	0	0	0	0	0	0	0	0	0	0	0	0	0	0	0	0	0	0	0	0	0	0	0	0	0	0	0	0	0	0	0	0	0	0	0	0	0	0	0	0	0	0
Weeksella	0	0	0	0	0	0	0	8.49906510284E-005	0	0	0	0	0	0	0	0	0	0	0	0	0	0	0	0	0	0	0	0	0	0	0	0	0	0	0	0	0	0	0	0	0	0	0	0	0	0	0	0	0
Weissella	8.49906510284E-005	0	0	0	0	0	0	0	0	0	0	0	0	0	0	0	0	0	0	0	0	0	0	0	8.49906510284E-005	0	0	0	0	0	0	8.49906510284E-005	0.0004249533	0.0005949346	0	0	0	0	0	0	0	0	0	0	0	0	0	0	0
Williamsia	0.0006799252	0.0001699813	0.0005949346	0.0004249533	0.0017848037	0.0001699813	0	0.0001699813	8.49906510284E-005	8.49906510284E-005	8.49906510284E-005	8.49906510284E-005	0.0010198878	8.49906510284E-005	0	8.49906510284E-005	8.49906510284E-005	0	0	0	0	8.49906510284E-005	0	0	0	0	0.0001699813	0	8.49906510284E-005	0.0007649159	0.0003399626	0.000254972	0	8.49906510284E-005	8.49906510284E-005	0	0	0	0.0008499065	0	8.49906510284E-005	0.0013598504	0.0079041305	0.0018697943	0.0029746728	0.0026347102	0.0001699813	0	0
Winogradskyella	0	0	0	0	0	0	0	0	0	0	0	0	0	0	0	0	0	0	0	0	0	0	0	0	0	0	0	0	0	0	0	0	0	0	0	0	0	0	0	0	0	0	0	0	0.0014448411	0	0	0.0011048785	0
Wohlfahrtiimonas	0	0	0	0	0	0	0	0	0	0	0	0	0	0	0	0	0	0	0	0	0	0	0	0	0	0	0	0	0	0	0	0	8.49906510284E-005	0	0	0	0	0	0	0	0	0	0	0	0	0	0	0	0
Wolbachia	0	0	0	0	0	0	0.0001699813	0	0	0	0	0	0	0	0	0	0.0001699813	0	0	0	0	0	0	0	0	0	0	0	0	0	0	0	0	0	0	0	0	0	0	0	0	0	0	0	0	0	0	0	0
Xanthobacter	0.0001699813	8.49906510284E-005	0	0.0001699813	0.0004249533	0	0	0	0	0	0	0.0004249533	0	8.49906510284E-005	0	0	0.0004249533	0	0	0	0	0	0	0	8.49906510284E-005	0	0	8.49906510284E-005	8.49906510284E-005	0.0054394017	8.49906510284E-005	0	8.49906510284E-005	0.000254972	0.0013598504	0.0025497195	8.49906510284E-005	8.49906510284E-005	0	0	0	0	0	0	0.0004249533	0.0001699813	8.49906510284E-005	0	0
Xylanimicrobium	0	0	0.000254972	0	0	0	0	8.49906510284E-005	8.49906510284E-005	0	0	0	0	0.0001699813	0	0	0	0	0	0	0	0	0	0	0	0	0	0	0	0	0	0	8.49906510284E-005	0	0	0	0	0	0	0	0	0	0	0	0	0	0	0	0
Yaniella	0	0	0.0001699813	0	0	0	0	0.0003399626	8.49906510284E-005	8.49906510284E-005	0	0.0003399626	0	0	0	0	0.0005949346	0	0	0	0	0	0	0	0	0	0	0	0	0	0	0	0	8.49906510284E-005	0	0	0	0	0	0	0	0	0	0	0	0	0	0	0
Yonghaparkia	0.0004249533	0	0	0	0	0	0	0	0	0	0	0	8.49906510284E-005	0	0	0	0	0	0	0	0	0	0	0	0	0	0	0	0	0	0	0	0	0	0	0	0	0	0	0	8.49906510284E-005	0	0	0	0	0	0	0	0
Z-35	0	0	0	0	0	0	0	0	0	0	0	0	0	0	0	0	0	0	0	0	0	0	0	0	0	0	0	0	0	0	0	0	0	0	0	0	0	0	0	0	0	0	0	0	0	0	0	0	0
Zhouia	0	0	0	0	0	0	0	0	8.49906510284E-005	0	0	0	0	8.49906510284E-005	0	0	0	0	0	0	0	0	0	0	0	0	0	0	0	0	0	0	0	0	0	0	0	0	0	0	0	0	0	0	0	0	0	0	0
Zoogloea	0	0	0	0	0	0	0	0	8.49906510284E-005	0	0	0	0	0	0	0	0	0	0	0	0	0	0	0	0	0	0	0	0	0	0	0	0	0	0	0	0	0	0	0	0	0	0	0	0	0	0	0	0
[truncated: 368 more columns]
