# Supplementary material for: Alteration of the cutaneous microbiome in psoriasis and potential role in Th17 polarization
Source: Microbiome. 2018 Sep 5;6:154. doi: 10.1186/s40168-018-0533-1 (PMC6125946; doi:10.1186/s40168-018-0533-1)
Supplement: Supplementary file 6 — OTU table summarized to species level used for correlation analysis. (CSV 295 kb) [file 40168_2018_533_MOESM6_ESM.csv]

OTU_ID	X7350.B	X7354.B	X7374.B	X7352.B	X7355.B	X7351.B	X7361.B	X7365.B	X7366.B	X7367.B	X7359.B	X7370.B	X7369.B	X7356.B	X7364.B	X7373.B	X7371.B	X7372.B	X7360.B	X7363.B	X7376.B	X7375.B	X7358.B	X7362.B	X7357.B	X7356.L	X7365.L	X7358.L	X7367.L	X7368.L	X7374.L	X7375.L	X7355.L	X7361.L	X7366.L	X7359.L	X7370.L	X7369.L	X7371.L	X7360.L	X7357.L	X7364.L	X7373.L	X7363.L	X7362.L	X7352.L	X7376.L	X7351.L	X7372.L
Status	Healthy	Healthy	Healthy	Healthy	Healthy	Healthy	Healthy	Healthy	Healthy	Healthy	Healthy	Healthy	Healthy	Healthy	Healthy	Healthy	Healthy	Healthy	Healthy	Healthy	Healthy	Healthy	Healthy	Healthy	Healthy	Healthy	Healthy	Healthy	Healthy	Healthy	Healthy	Healthy	Healthy	Healthy	Healthy	Healthy	Healthy	Healthy	Healthy	Healthy	Healthy	Healthy	Healthy	Healthy	Healthy	Healthy	Healthy	Healthy	Healthy
Salinispora tropica	0	0	0	0	0	0	0	0	0	0	0	0	0	0	0	0	0	0	0	0	0	0	0	0	0	0	0	0	0	0	0	0	0	0	0	0	0	0	0	0	0	0	0	0	0	0	0	0	0
[Ruminococcus] torques	0	0	0	0	0	0	0	0	0	0	0	0	0	0	0	8.50E-05	0	0	0	0	0	0	0	0	0	0	0	0	0	0	0	0	0	0	0	0	0	0	0	0	0	0	0	0	0	0	0	0	0
Amycolatopsis thermoflava	0	0	0	0	0	0	0	0	0	0	0	0	0	0	0	0	0	0	0	0	0	0	0	0	0	0	0	0	0	0	0	0	0	0	0	0	0	0	0	0	0	0	0	0	0	0	0	0	0
Hyphomicrobium sulfonivorans	0	0	0	0	0	0	0	0	0	0	0	0	0	0	0	0	0	0	0	0	0	0	0	0	0	0	0	0	0	0	0	0	0	0	0	0	0	0	0	0	0	0	0	0	0	0	0	0	0
Thermoanaerobacterium saccharolyticum	0	0	0	0	0	0	0	0	0	0	0	0	0	0	0	0	0	0	0	0	0	0	0	0	0	0	0	0	0	0	0	0	0	0	0	0	0	0	0	0	0	0	0	0	0	0	0	0	0
Actinomadura rubrobrunea	0	0	0	0	0	0	0	0	0	0	0	0	0	0	0	0	0	0	0	0	0	0	0	0	0	0	0	0	0	0	0	0	0	0	0	0	0	0	0	0	0	0	0	0	0	0	0	0	0
Craurococcus roseus	0	0	0	0	0	0	0	0	0	0	0	0	0	0	0	0	0	0	0	0	0	0	0	0	0	0	0	0	0	0	0	0	0	0	0	0	0	0	0	0	0	0	0	0	0	0	0	0	0
Actinobacillus porcinus	0	0	0	0	0	0	0	0	0	0	0	0	0	0	0	0	0	0	0	0	0	0	0	0	0	0	0	0	0	0	0	0	0	0	0	0	0	0	0	0	0	0	0	0	0	0	0	0	0
Tremblaya phenacola	0	0	0	0	0	0	0	0	0	0	0	0	0	0	0	0	0	0	0	0	0	0	0	0	0	0	8.50E-05	0	0	0	0	0	0	0	0	0	0	0	0	0	0	0	0	0	0	0	0	0	0
Veillonella parvula	0	0	0	0	0	0	0	0	0	0	0	0	0	0	0	0	0	0	0	0	0	0	0	0	0	0	0	0	0	0	0	0	0	0	0	0	0	0	0	0	0	0	0	0	0	0	0	0	0
Variovorax paradoxus	0	0	0	0	0	0	0	0	0	0	0	0	0	0	0	0	0	0	0	0	0	0	0	0	0	0	0	0	0	0	0	0	0	0	0	0	0	0	0	0	0	0	0	0	0	0	0	0	0
Bulleidia p-1630-c5	0	0	0	0	0	0	0	0	0	0	0	0	0	0	0	0	0	0	0	0	0	0	0	0	0	0	0	0	0	0	0	0	0	0	0	0	0	0	0	0	0	0	0	0	0	0	0	0	0
Prevotella nigrescens	0	0	0	0	0	0	0	0	0	0	0	0	0	0	0	0	0	0	0	0	0	0	0	0	0	0	0	0	0	0	0	0	0	0	0	0	0	0	0	0	0	0	0	0	0	0	0	0	0
Edaphobacter modestum	0	0	0	0	0	0	0	0	0	0	0	0	0	0	0	0	0	0	0	0	0	0	0	0	0	0	0	0	0	0	0	0	0	0	0	0	0	0	0	0	0	0	0	0	0	0	0	0	0
Desulfosporosinus meridiei	0	0	0	0	0	0	0	0	0	0	0	0	0	0	0	0	0	0	0	0	0	0	0	0	0	0	0	0	0	0	0	0	0	0	0	0	0	0	0	0	0	0	0	0	0	0	0	0	0
Rhodanobacter lindaniclasticus	0	0	0	0	0	0	0	0	0	0	0	0	0	0	0	0	0	0	0	0	0	0	0	0	0	0	0	0	0	0	0	0	0	0	0	0	0	0	0	0	0	0	0	0	0	0	0	0	0
Abies homolepis	0	0	0	0	0	0	0	0	0	0	0	0	0	0	0	0	0	0	0	0	0	0	0	0	0	0	0	0	0	0	0	0	0	0	0	0	0	0	0	0	0	0	0	0	0	0	0	0	0
Pseudoclavibacter helvolus	0	0	0	0	0	0	0	0	0	0	0	0	0	0	0	0	0	0	0	0	0	0	0	0	0	0	0	0	0	0	0	0	0	0	0	0	0	0	0	0	0	0	0	0	0	0	0	0	0
Tetragenococcus halophilus	0	0	0	0	0	0	0	0	0	0	0	0	0	0	0	0	0	0	0	0	0	0	0	0	0	0	0	0	0	0	0	0	0	0	0	0	0	0	0	0	0	0	0	0	0	0	0	0	0
Sporosarcina ginsengi	8.50E-05	0	0	0	0	0	0	0	0	0	0	0	0	0	0	0	0	0	0	0	0	0	0	0	0	0	0	0	0	0	0	0	0	0	0	0	0	0	0	0	0	0	0	0	0	0	0	0	0
Saprolegnia ferax	0	0	0	0	0	0	0	0	0	0	0	0	0	0	0	0	0	0	0	0	0	8.50E-05	0	0	0	0	0	0	0	0	0	0	0	0	0	0	0	0	0	0	0	0	0	0	0	0	0	0	0
Roseburia faecis	0	0	0	0	0	0	0	0	0	0	0	0	0	0	0	0	0	0	0	0	0	0	0	0	0	0	0	0	0	0	0	0	0	0	0	0	0	0	0	0	0	0	0	0	0	0	0	0	8.50E-05
Bacillus clausii	0	0	0	0	0	0	0	0	0	0	0	0	0	0	0	0	0	0	0	0	0	0	0	0	0	0	0	0	0	0	0	0	0	0	0	0	0	0	0	0	0	0	0	0	0	0	0	0	0
Enterococcus casseliflavus	0	0	0	0	0	0	8.50E-05	0	0	0	0	0	0	0	0	0	0	0	0	0	0	0	0	0	0	0	0	0	0	0	0	0	0	0	0	0	0	0	0	0	0	0	0	0	0	0	0	0	0
Tuberibacillus calidus	0	0	0	0	0	0	0	0	0	0	0	0	0	0	0	0	0	0	0	0	0	0	0	0	0	8.50E-05	0	0	0	0	0	0	0	0	0	0	0	0	0	0	0	0	0	0	0	0	0	0	0
Clostridium bowmanii	0	0	0	0	0	0	0	0	0	0	0	0	0	0	0	0	0	0	0	0	0	0	0	0	0	0	8.50E-05	0	0	0	0	0	0	0	0	0	0	0	0	0	0	0	0	0	0	0	0	0	0
Rhodopirellula baltica	0	0	0	0	0	0	0	0	0	0	0	0	0	0	0	0	0	0	0	0	0	0	0	0	0	0	0	0	0	0	0	0	0	0	0	0	0	0	0	0	0	0	0	0	0	0	0	0	0
Spirochaeta aurantia	0	0	0	0	0	0	0	0	0	0	0	0	0	0	0	0	0	0	0	0	0	0	0	0	0	0	0	0	0	0	0	0	0	0	0	0	0	0	0	0	0	0	0	0	0	0	0	0	0
Rothia aeria	0	0	0	0	0	0	0	0	0	0	0	0	0	0	0	0	0	0	0	0	0	0	0	0	0	0	0	0	0	0	0	0	0	0	0	0	0	0	0	0	0	0	0	0	0	0	0	0	0
Stenotrophomonas acidaminiphila	0	0	0	0	0	0	0	0	0	0	0	0	0	0	0	0	0	0	0	0	0	0	0	0	0	0	0	0	0	0	0	0	0	0	0	0	0	0	0	0	0	0	0	0	0	0	0	0	0
Rhodococcus ruber	0	0	0	0	0	0	0	0	0	0	0	0	0	0	0	0	0	0	0	0	0	0	0	0	0	0	0	0	0	0	0	0	0	0	0	0	0	0	0	0	0	0	0	0	0	0	0	0	0
Streptomyces radiopugnans	0	8.50E-05	0	0	0	0	0	0	0	0	0	0	0	0	0	0	0	0	0	0	0	0	0	0	0	0	0	0	0	0	0	0	0	0	0	0	0	0	0	0	0	0	0	0	0	0	0	0	0
Helicobacter pylori	0	0	0	0	0	0	0	0	0	0	0	0	0	0	0	0	0	0	0	0	0	0	0	0	0	0	0	0	0	0	0	0	0	0	0	0	0	0	0	0	0	0	0	0	0	0	0	0	0
Methylobacterium organophilum	0	0	0	0	0	0	0	0	0	0	0	0	0	0	0	0	0	0	0	0	0	0	0	0	0	0	0	0	0	0	0	0	0	0	0	0	0	0	0	0	0	0	0	0	0	0	0	0	0
Clavibacter michiganensis	0	0	0	0	0	0	0	0	0	0	0	0	0	0	0	0	0	0	0	0	0	0	0	0	0	0	0	0	0	0	0	0	0	0	0	0	0	0	0	0	0	0	0	0	0	0	0	0	0
Bacillus horneckiae	0	0	0	0	0	0	0	0	0	0	0	0	0	0	0	0	0	0	0	0	0	0	0	0	0	0	0	0	0	0	0	0	0	0	0	0	0	0	0	0	0	0	0	0	0	0	0	0	0
Enterococcus haemoperoxidus	0	0	0	0	0	0	0	0	0	0	0	0	0	0	0	0	0	0	0	0	0	0	0	0	0	0	0	0	0	0	0	0	0	0	0	0	0	0	0	0	0	0	0	0	0	0	0	0	0
Hydrocarboniphaga effusa	0	0	0	0	0	0	0	0	0	0	0	0	0	0	0	0	0	0	0	0	0	0	0	0	0	0	0	0	0	0	0	0	0	0	0	0	0	0	0	0	0	0	0	0	0	0	0	0	0
Bacillus cohnii	0	0	0	0	0	0	0	0	0	0	0	0	0	0	0	0	0	0	0	0	0	0	0	0	0	0	0	0	0	0	0	0	0	0	0	0	0	0	0	0	0	0	0	0	0	0	0	0	0
Thermobispora bispora	0	0.000169981	0	0	0	0	0	0	0	0	0	0	0	0	0	0	0	0	0	0	0	0	0	0	0	0	0	0	0	0	0	0	0	0	0	0	0	0	0	0	0	0	0	0	0	0	0	0	0
Streptomyces aculeolatus	0	0	0	0	0	0	0	0	0	0	0	0	0	0	0	0	0	0	0	0	0	0	0	0	0	0	0	0	0	0	0	0	0	0	0	0	0	0	0	0	0	0	0	0	0	0	0	0	0
Atopobium vaginae	0	0	0	0	0	0	0	0	0	0	0	0	0	0	0	0	0	0	0	0	0	0	0	0	0	0	0	0	0	0	0	0	0	0	0	0	0	0	0	0	0	0	0	0	0	0	0	0	0
Alkaliphilus transvaalensis	0	0.000254972	0	0	0	0	0	0	0	0	0	0	0	0	0	0	0	0	0	0	0	0	0	0	0	0	0	0	0	0	0	0	0	0	0	0	0	0	0	0	0	0	0	0	0	0	0	0	0
Thermomonas fusca	0	0	0	0	0	0	0	0	0	0	0	0	0	0	0	0	0	0	0	0	0	0	0	0	0	0	0	0	0	0	0	0	0	0	0	0	0	0	0	0	0	0	0	0	0	0	0	0	0
Prosthecobacter debontii	0	0	0	0	0	0	0	0	0	0	0	0	0	0	0	0	0	0	0	0	0	0	0	0	0	0	0	0	0	0	0	0	0	0	0	0	0	0	0	0	0	0	0	0	0	0	0	0	0
Octadecabacter antarcticus	0	0	0	0	0	0	0	0	0	0	0	0	0	0	0	0	0	0	0	0	0	0	0	0	0	0	0	0	0	0	0	0	0	0	0	0	0	0	0	0	0	0	0	0	0	0	0	0	0
Jeotgalicoccus psychrophilus	0	0	0	0	0	0	0	0	0	0	0	0	0	0	0	0	0	0	0	0	0	0	0	0	0	8.50E-05	0	0	0	0	0	0	0	0	0	0	0	0	0	0	0	0	0	0	0	0	0	0	0
Psychrobacter pacificensis	0	0	0	0	0	0	0	0	0	0	0	0	0	0	0	0	0	0	0	0	0	0	0	0	0	0	0	0	0	0	0	0	0	0	0	0	0	0	0	0	0	0	0	0	0	0	0	0	0
Tenacibaculum maritimum	0	0	0	0	0	0	0	0	0	0	0	0	0	0	0	0	0	0	0	0	0	0	0	0	0	0	0	0	0	0	0	0	0	0	0	0	0	0	0	0	0	0	0	0	0	0	0	0	0
Cupriavidus gilardii	0	0	0	0	0	0	0	0	0	0	0	0	0	0	0	0	0	0	0	0	0	0	0	0	0	0	0	0	0	0	0	0	0	0	0	0	0	0	0	0	0	0	0	0	0	0	0	0	0
Lactococcus garvieae	0	0	0	0	0	0	0	0	0	0	0	0	0	0	0	0	0	0	0	0	0	0	0	0	0	0	0	0	0	0	0	0	0	0	0	0	0	0	0	0	0	0	0	0	0	0	0	0	0
Phaeospirillum fulvum	0	0	0	0	0	0	0	0	0	0	0	0	0	0	0	0	0	0	0	0	0	0	0	0	0	8.50E-05	0	0	0	0	0	0	0	0	0	0	0	0	0	0	0	0	0	0	0	0	0	0	0
Lactobacillus agilis	0	0	0	0	0	0	0	0	0	0	0	0	0	0	0	0	0	0	0	0	0	0	0	0	0	0	0	0	0	0	0	0	0	0	0	0	0	0	0	8.50E-05	0	0	0	0	0	0	0	0	0
Vibrio rumoiensis	0	0	0	0	0	0	0	0	0	0	0	0	0	0	0	0	0	0	0	0	0	0	0	0	0	0	0	0	0	0	0	0	0	0	0	0	0	0	0	0	0	0	0	0	0	0	0	0	0
Sulfuricurvum kujiense	0	0	0	0	0	0	0	0	0	0	0	0	0	0	0	0	0	0	0	0	0	0	0	0	0	0	0	0	0	0	0	0	0	0	0	0	0	0	0	0	0	0	0	0	0	0	0	0	0
Bacteroides barnesiae	0	0	0	0	0	0	0	0	0	0	0	0	0	0	0	0	0	0	0	0	0	0	0	0	0	0	0	0	0	0	0	0	0	0	0	0	0	0	0	0	0	0	0	0	0	0	0	0	0
Photobacterium angustum	0	0	0	0	0	0	0	0	0	0	0	0	0	0	0	0	0	0	0	0	0	0	0	0	0	0	0	0	0	0	0	0	0	0.000254972	0	0	0	0	0	0	0	0	0	0	0	0	0	0	0
Deinococcus alpinitundrae	0	0	0	0	0	0	0	0	0	0	0	0	0	0	0	0	0	0	0	0	0	0	0	0	0	0	0	0	8.50E-05	0	8.50E-05	0	0	0	0	0	0	0	0	0	0	0	0	0	0	0	0	0	0
Dunaliella tertiolecta	0	0	0	0	0	0	0	0	0	0	0	0	0	0	0	0	0	0	0	0	0	0	0	0	0	0	0	0	0	0	0	0	0	0	0	0	0	0	0	0	0	0	0	0	0	0	0	0	0
Lewinella cohaerens	0	0	0	0	0	0	0	0	0	0	0	0	0	0	0	0	0	0	0	0	0	0	0	0	0	0	0	0	0	0	0	0	0	0	0	0	0	0	0	0	0	0	0	0	0	0	0	0	0
Campylobacter ureolyticus	0	0	0	0	0	0	0	0	0	0	0	0	0	0	0	0	0	0	0	0	0	0	0	0	0	0	0	0	0	0	0	0	0	0	0	0	0	0	0	0	0	0	0	0	0	0	0	0	0
Methylotenera mobilis	0	8.50E-05	0	0	0	0	0	0	0	0	0	0	0	0	0	0	0	0	0	0	0	0	0	0	0	0	0	0	8.50E-05	0	0	0	0	0	0	0	0	0	0	0	0	0	0	0	0	0	0	0	0
Ruminococcus flavefaciens	0	0	0	0	0	0	0	0	0	0	0	0	0	0	0	0	0	0.000254972	0	0	0	0	8.50E-05	0	0	0	0	0	0	0	0	0	0	0	0	0	0	0	0	0	0	0	0	0	0	0	0	0	0.000169981
Corallococcus exiguus	0	0.000169981	0	0	0	0	0	0	0	0	0	0	0	0	0	0	0	0	0	0	0	0	0	0	0	0	0	0	0	0	0	0	0	0	0	0	0	0	0	0	0	0	0	0	0	0	0	0	0
Rhodoplanes elegans	0	0	0	0	0	0	0	0	0	0	0	0	0	0	0	0	0	0	0	0	0	0	0	0	0	0	0	0	0	0	0	0	0	0	0	8.50E-05	0	0	0	0	0	0	0	0	0	0	0	0	0
Paenibacillus chondroitinus	8.50E-05	0	0	0	0	0	0	0	0	0	0	0	0	0	0	0	0	0	0	0	0	0	0	0	0	0	0	0	0	0	0	0	0	0	0	0	0	0	0	0	0	0	0	0	0	0	0	0	0
Alicyclobacillus acidocaldarius	0	0	0	0	0	0	0	0	0	0	0	0	0	0	0	0	0	0	0	0	0	0	0	0	0	0	0	0	0	0	0	0	0	0	0	0	0	0	0	0	0	0	0	0	0	0	0	0	0
Candidatus Koribacter versatilis	0	0	0	0	0	0	0	0	0	0	0	0	0	0	0	0	0	0	0	0	0	0	0	0	0	0	0	0	0	0	0	0	0	0	0	0	0	0	0	0	0	0	0	0	0	0	0	0	0
Arcobacter cryaerophilus	0	0	0	0	0	0	0	0	0	0	0	0	0	0	0	0	0	0	0	0	0	0	0	0	0	0	0	0	8.50E-05	0	0	0	0	0	0	0	0	0	0	0	0	0	0	0	0	0	0	0	0
Bifidobacterium longum	0	0	0	0	0	0	0	8.50E-05	0	0	0	0	0	0	0	8.50E-05	0	0	0	0	0	0	0	0	0	0	0	0	0	0	0	0	0	0	0	0	0	0	0	0	0	0	8.50E-05	0	0	0	0	0	8.50E-05
Bacteroides caccae	0	0	0	0	0	0	0	0	0	0	0	0	0	0	0	0	0	0	0	0	0	0	0	0	0	0	0	0	0	0	0	0	0	0	0	0	0	0	0	0	0	0	0	0	0	0	0	0	0
Bifidobacterium adolescentis	0	0	0	0	0	0	0	0.000339963	0	0	8.50E-05	0	8.50E-05	0	0	0	0	0	0	0	0	0	0	0	0	0	0	0	0	0	0	0	0	0	0	0	0	0	0	0	0	0	0	0	0	0	0	0	0
Acidovorax caeni	0	0	0	0	0	0	0	0	0	0	0	0	0	0	0	0	0	0	0	0	0	0.000339963	0	0	0	0	0	0	0	0	0	0	0	0	0	0	0	0	0	0	0	0	0	0	0	0	0	0	0
Cetobacterium somerae	0	0	0	0	0	0	0	0	0	0	0	0	0	0	0	0	0	0	0	0	0	0	0	0	0	0	0	0	0	0	0	0	0	0	0	0	0	0	0	0	0	0	0	0	0	0	0	0	0
Agromyces mediolanus	0	0	0	0	0	0	0	0	0	0	0	0	0	0	0	0	0	0	0	0	0	0	0	0	0	0	0	0	0	0	0	0	0	0	0	0	0	0	0	0	0	0	0	0	0	0	0	0	0
Paenibacillus macerans	0	0	0	0	0	0	0	8.50E-05	0	0	0	0	0	0	0	0	0	0	0	0	0	0	0	0	0	0	0	0	8.50E-05	0	0	0	0	0	0	0	0	0	0	0	0	0	0	0	0	0	0	0	0
Lactobacillus reuteri	0	0	0	0	0	0	0	0	0	0	0	0	0	0	0	0	0	0	0	0	0	0	0	0	0	0	0	0	0	0	0	0	0	0	0	0	0	0	0	0	0	0	0	0	0.000169981	0	0	0	0
Paenibacillus lautus	0.000254972	0	0	0	0	0	0	0	0	0	0	0	0	0	0	0	0	0	0	0	0	0	0	0	0	0	0	0	0	0	0	0	0	0	0	0	0	0	0	0	0	0	0	0	0	0	0	0	0
Saccharopolyspora hirsuta	0.000169981	0.000169981	0	0	0	0	0	0	0	0	0	0	0	0	0	0	0	0	0	0	0	0	0	0	0	0.000169981	0	0	8.50E-05	0	0	0	0	0	0	0	0	0	0	0	0	0	0	0	0	0	0	0	0
Flavobacterium columnare	0	8.50E-05	0	0	0	0	0	0	0	0	0	0	0	0	0	0	0	0	0	0	0	0	0	0	0	0	0	0	0	0	0	0	0	0	0	0	0	0	0	0	0	0	0	0	0	0	0	0	0
Burkholderia andropogonis	0	0	0	0	0	0	0	0	0	0	0	0	0	0	0	0	0	0	0	0	0	0	0	0	0	0	0	0	0	0	0	0	0	0	0	0	0	0	8.50E-05	0	0	0	0	0	0	0	0	0	0
Nevskia ramosa	0	0	0	0	0	0	0	0	0	0	0	0	0	0	0	0	0	0	0	0	0	0	0	0	0	8.50E-05	0	0	0	0	0	0	0	0	0	0	0	0	0	0	0	0	0	0	0	0	8.50E-05	0	0
Bacillus ginsengihumi	0	0.000339963	0	0	0	0	0	0	0	0	0	0	0	0	0	0	0	0	0	0	0	0	0	0	0	0	0	0	0	0	0	0	0	0	0	0	0	0	0	0	0	0	0	0	0	0	0.000169981	0	0
Lysinibacillus boronitolerans	0	0	0	0	0	0	0	0	0	0	0	0	0	0	0	0	0	0	0	0	0	0	0	0	0	0	0	0	0	0	0	0	0	0	0	0	0	0	0	0	0	0	0	0	0	0	0	0	0
Knoellia subterranea	0	8.50E-05	0	0	0	0	0	0	0	0	0	0	0	0	0	0	0	0	0	0	0	8.50E-05	0	0	0	0	0	0	0	0	0	8.50E-05	0	0	0	0	0	0	0	0	0	0	8.50E-05	0	0	0	0	0	0
Actinomadura vinacea	0	0.000169981	0	0	0	0	0	0	0	0	0	0	0	0	0	0	0	0	0	0	0	0	0	0	0	0.000254972	0	0	0	0	0	0	0	0	0	0	0	0	0	0	0	0	0	0	0	0	0	0	0
Winogradskyella thalassocola	0	0	0	0	0	0	0	0	0	0	0	0	0	0	0	0	0	0	0	0	0	0	0	0	0	0	0	0	0	0	0	0	0	0	0	0	0	0	0	0	0	0	0	0	0	0	0	0	0
Legionella rubrilucens	0	0	0	0	0	0	0	0	0	0	0	0	0	0	0	0	0	0	0	0	0	0	0	0	0	0	0	0	0	0	0	0	0	0	0	0	0	0	0	0	0	0	0	0	0	0	0	0	0
Clostridium perfringens	0	0	0	0	0	0	0	0	0	0	0	0	0	0	0	0	0	0	0	0	0	0	0	0	0	0	0	0	0	0	0	0	0	0	0	0	0	0	0	0	0	0	0	0	0	0	0	0	0
Jonquetella anthropi	0	0	0	0	0	0	0	0	0	0	0	0	0	0	0	0	0	0	0	0	0	0	0	0	0	0	0	0	0	0	0	0	0	0	0	0	0	0	0	0	0	8.50E-05	0	0	0	0	0	0	0
Marinilactibacillus psychrotolerans	0	0	0	0	0	0	0	0	0	0	0	0	0	0	0	0	0	0	0	0	0	0	0	0	0	0	0	0.000594935	0	0	0	0	0	0	0	0	0	0	0	0	0	0	0	0	0	0	0	0	0
Roseateles depolymerans	0	0	0	0	0	0	0	0	0	0	0	0	0	0	0	0	0	0	0	0	0	0	0	0	0	0	0	0	0	0	0	0	0	0	0	0	0	0	0	0	0	0	0	0	0	0	0	0	0
Candidatus Aquiluna rubra	0	0	0	0	0	0	0	0	8.50E-05	0	0	0	0	0	0	0	0	0	0	0	0	0	0	0	0	0	0	0	0	0	0	0	0	0	0	0	0	0	0	0	0	0	0	0	0	0	0	0	0
Ochrobactrum intermedium	0	0	0	0	0	0	0	0	0	0	0	0	0	0	0	0	0	0	0	0	0	0	0	0	0	0	0	0	0	0	0	0	0	0	0	0	0	0	8.50E-05	0	0	0	0	0	0	0	0	0	0
Desulfovibrio D168	0	0	0	0	0	0	0	0	0	0	0	0	0	0	0	0	0	0	0	0	0	0	0	0	0	0	0	0	0	0	0	0	0	0	0	0	0	0	0	0	0	0	0	0	0	0	0	0	0
Anaerospora hongkongensis	0	0	0	0	0	0	0	0	0	0	0	0	0	0	0	0	0	0	0	0	0	0	0	0	0	0	0	0	0	0	0	0	0	0	0	0	0	0	0	0	0	0	0	0	0	0	0	0	0
Bacillus cereus	0	0	0	0	0	0	0	0	0	0	0	8.50E-05	0	0	0	0	0	0	0	0	0	0	0	0	0	0	0	0	0	0	0	0	0	0	0	0	0	8.50E-05	0	0	0	0	0	0	0	0	0	0	0
Corynebacterium stationis	0	0	0	0	0	0	0	0	0	0	0	0	0	0	0	0	0	0	0	0	0	0	0	0	0	0	0	0	0	0	0	0	0	0	0	0	0	0	0	0	0	0	8.50E-05	0	0	0	0	0	0
Bacillus selenatarsenatis	8.50E-05	0.000169981	0	0	0	0	0	0	0	0	0	0	0	0	0	0	0	0	0	0	0	0	0	0	0	0	0	0	0.000254972	0	0	0	0	0	0	0	0	0	0	0	0	0	0	0	0	0	0	0	0
Coprobacillus cateniformis	0	0	0	0	0	0	0	0	0	0	0	8.50E-05	0	0	0	0	0	0	0	0	0	0	0	0	0	0	0	0	0	0	0	0	0	0	0	0	0	0	0	0	0	0	0	0.001104879	0	0	0	0	0
Pseudomonas balearica	0	0	0	0	0	0	0	0	0	0	0	0	0	0	0	0	0	0	0	0	0	0	0	0	0	0	0	0	0	0	0	0	0	0	0	0	0	0	0	0	0	0	0	0	0	0	0	0	0
Bdellovibrio bacteriovorus	0	8.50E-05	0	0	0	0	0	0	0	0	0	0	0	0	0	0	0	0	0	0	0	0	0	0	0	0	8.50E-05	0	0	0	0	0	0	0	0.000339963	0	0	0	0	0	0	0	0	0	0	0	0	0	0
Cellulomonas xylanilytica	8.50E-05	0	0	0	0	0	0	0	0	0	0	0	0	0	0	0	0	0	0	0	0	0	0	0	0	0	0	0	0	0	0	0	0	0	0	0	0	0	0	0	0	0	0	0	0	0	0	0	0
Bacillus thermoamylovorans	8.50E-05	0.000254972	0	0	0	0	0	0	0	0	0	0	0	0	0	0	0	0	0	0	0	0	0	0	0	0	0	0	0	0	0	0	0	0	0	0	0	0	0	0	0	0	0	0	0	0	0	0	0
Peptostreptococcus anaerobius	0	0	0	0	0	0	0	0	0	0	0	0	0	0	0	0	0	0	0	0	0	0	0	0	0	0	0	0	0	0	0	0	0	0	0	0	0	0	0	0	0	0	0	0	0	0	0	0	0
Treponema socranskii	0	0	0	0	0	0	0	0	0	0	0	0	0	0	0	0	0	0	0	0	0	0	0	0	0	0	0	0	0	0	0	0	8.50E-05	0	0	0	0	0	0	0	0	0	0	0	0	0	0	0	0
Chlamydomonas applanata	0	0	0	0	0	0	0	0	0	0	0	0	0	0	0	0	0	0	0	0	0	0	0	0	0	0	0	0	0	0	0	0	0	0	0	0	0	0	0	0	0	0	0	0	0	0	0	0	0
Deinococcus geothermalis	0	0	0	8.50E-05	0	0	0	0.001189869	0	0	0	0	0	0	0	0	0	0	0	0	0	0	0	0	0	0	0	0	0	0	0.000339963	0	0	0	0	0	0	0	0	0	0	0	0	0	0	0	0	0	0
Eggerthella lenta	0	0	0	0	0	0	0	0	0	0	0	0	0	0	0	0	0	0	0	0	0	0.000169981	0	0	0	0	0	0	0	0	0	0	0	0	0	0	0	0	0	0	0	0.000169981	0	0	0	0	0	0	0
Treponema amylovorum	0	0	0	0	0	0	0	0	0	0	0	0	0	0	0	0	0	0	0	0	0	0	0	0	0	0	0	0	0	0	0	0	0	0	0	0	0	0	0	0	0	0.000254972	0	0	0	0	0	0	0
Bacillus firmus	0.000169981	0.000934897	0	0	0	0	0	0	0	0	0	0	0	0	0	0	0	0	0	0	0	0	0	0	0	0	0	0	0	0	0	0	0	0	0	8.50E-05	0	0	0	0	0	0	0	0	0	0	0	0	0
Streptococcus sobrinus	0	0.000254972	0	0	0	0	0	0	0	0	0	0	0	0	0	0	0	0	0	0	0	0	0	0	0	0	0	0	0	0.000169981	0	0	0	0	0	0	0	0	0	0	0	0	0	0	0	0	0	0	0
Loktanella salsilacus	0	0	0	0	0	0	0	0	0	0	0	0	0	0	0	0	0	0	0	0	0	0	0	0	0	0	0	0	0	0	0	0	0	0	0	0	0	0	0	0	0	0	0	0	0	0	0	0	0
Anoxybacillus kestanbolensis	0	0	0	0	0	0	0	8.50E-05	0	0	0	0	0	0	0	0	8.50E-05	0	0	0	0	0	8.50E-05	0	0	0	0	8.50E-05	0	0	0	0	0	0	0	0	0	8.50E-05	0	0	0	0	0	0	0	0	0	0	0
Asticcacaulis biprosthecium	0	0.000169981	0	0	0	0	0	8.50E-05	0	0.000339963	0	0	0	0	0	0	0	0	0	0	0	0	0	0	0	0	0	0.000169981	0	0	0	0	0	0	0	0	0	0	0	0	0	0.000169981	0	0	0	0	0	0	0
Planococcus maitriensis	8.50E-05	0.000424953	0	0	0	0	0	0	0	0	0	0	0	0	0	0	0	0	0	0	0	0	0	0	0	0	0	0	0	0	0	0	0	0	0	0	0	0	0	0	0	0	0	0	0	0	0	0	0
Brevibacillus reuszeri	8.50E-05	0	0	0.000169981	0	0	0	0	0	0	0	0	0	0	0	0	0	0	0	0	0	0	0	0	0	0	0	0	8.50E-05	0	0	0	0	0	0.000339963	0	0	0	0	0	0	0	0	0	0	0	0	0	0
Myroides odoratimimus	8.50E-05	0	0	0	0	0	0	0	0	0	0	0	0	0	0	0	0	0	0	0	0	0	0	0	0	0	0	0	0	0	0	0	0	0	0	0	0	0	0	0	0	0	0	0	0	0	0	0	0
Sphingomonas azotifigens	0	0	0	0	0	0	8.50E-05	8.50E-05	0	0	0	0	0	0	0	0	0	0	0	0	0	0	0	0	0	8.50E-05	0	0	0	0	0	0	0	0	0	0	0	0	0	0	0	0	0	0	0	0	0	0	0
Sphingobium xenophagum	0	0	0	0	0	0	0	0	0	0	0	0	0	0	0	0	0	0	0	0	0	0	0	0	0	0	0	0	0	0	0.000169981	0	0	0	0	0	0	0	0	0	0	0	0	0	0	0	0	0	0
[Eubacterium] dolichum	0	0	0	0	0	0	0	0.000679925	0	0	0	0	0	0	0	0	0	0.000169981	0	0	0	8.50E-05	0	0	0	0	0	0	0	0	0	0	0	0	0	0	0	0	0	0	0	0.000254972	0	0.000509944	0.000169981	0	0	0	8.50E-05
Sphingobacterium mizutaii	0	0	0	0	0	0	0	0	0	0	0	0	0	0	0	0.000254972	0	0	0	0	0	0	0	0	0	0	8.50E-05	0	0	0	0	0	0	0	0	0	0	0	0	0	0	0	0.000339963	0	0	0	0	0	0
Elizabethkingia meningoseptica	8.50E-05	0	0	0.000169981	0	8.50E-05	0	0	0	0	0	0	0	0	0	0	0	0	0	0	0	0	0	0	0	0	0	0	8.50E-05	0	0	0	0.000169981	0	0.000254972	0	0	0	0	0	0	0	0	0	0	0	0	0	0
Deinococcus aquatilis	8.50E-05	0	0	0	0	0	0	0	0	0	0	0	0	0	0	0	0	0	0	0	0	0	0	0	0	0	0	0.000339963	0.000254972	0	0.000169981	0	0	0	0	0	0	0	0	0	0	0	0	0	0	0	0	0	0
Actinobacillus parahaemolyticus	0	0.000169981	0	8.50E-05	0	0	0	0	0	0	0.000169981	0	0	0	0	0	0	0	0	0	0	0	0	0	0	0	0	0	8.50E-05	8.50E-05	0	0	8.50E-05	8.50E-05	0	0.000254972	0	0	0	0	0	0	0	0	0	0	0	0	0
Arthrobacter psychrolactophilus	0	0	0	0	0	0	0	8.50E-05	0	0	0	0	0	0	0	0	0	0	0	0	0	0	0	0	0	8.50E-05	0	0	0	0	0	0	0	0	0	0	0	0	8.50E-05	0	0	0	0	0	0	0	0	0	0
Bacteroides eggerthii	0	0	0	0	0	0	0	0	0	0	0	0	0	0	0	0	0	0	0	0	0	0.007139215	0	0	8.50E-05	0	0	0	0	0	0	0	0	0	0	0	0	0	0	0	0	0	0	0	0	0	0	0	0
Conchiformibius kuhniae	0	0	0	0	0	0	0	0	0	0	0	0	0	0	0	0	0	0	0	0	0	0	0	0	0	0	0	0.000764916	0	0	0	0	0	0	0	0	0	0	0	0	0	0	0	0	0	0	0	0	0
Akkermansia muciniphila	0	0	8.50E-05	0	0	0	0	0	0	0	0	0.000679925	0.000339963	0.000254972	0.000254972	0.000169981	0	0	0	0	0	0	0	0	8.50E-05	0	0	0	0	0	0	0	0	0	0	0	0.000594935	0.000169981	0	0	0	0.000339963	0	0.000339963	8.50E-05	0	0	0	0
Dorea formicigenerans	0	0	0.000169981	0	0.000424953	0	0	0	0	0	0	0	8.50E-05	0.000169981	0.000169981	0.000509944	0	0	0	0	0	0	8.50E-05	0	8.50E-05	0	0	0	0	0	0	0	0	0	0	8.50E-05	0	0.000254972	0	0	0	0.000169981	0	0.000254972	0	0	0	0	0
Actinomyces europaeus	0	0	0	0	0	0	0	0	0	0	0	0	0	0	0	0	0	0	8.50E-05	0	0	0	0.000169981	0	0	0	0	0	0	0	0	0	0	0	0	0	0	0	0	0	0	0	0	0	0	0	0	0	0
Erwinia dispersa	8.50E-05	8.50E-05	0	0	0	0	0	0	0	0	0	0	0.000254972	0	0	0	0	0	0	0	0	0	0	0	0	0	0	0	0.000169981	0	0	0	0	8.50E-05	0	0	0	0.000424953	0	0	0	0	0	0	0	0	0	0	0
Collinsella stercoris	0	0	0	0	0	0	0	0	0	0	0	0	0	8.50E-05	0	8.50E-05	0	0	0	0	0	0.000169981	0	0	0	0.000169981	0	0	0	0	0	0	0	0	0	0	0	0	0	0	0	0	0	0	0	0	0	0	0
Acidovorax delafieldii	0	0	0	0.000169981	0	0	0	0.000169981	0	0	0	0	0	0	8.50E-05	0	0	0	0	0	0	0.000254972	0	0	0	8.50E-05	0.000254972	0.000169981	8.50E-05	0	8.50E-05	0	0	0	0	0	0	0	0	0	0	0	0	0	0	0	0	0	0.000169981
Microbacterium maritypicum	0.000169981	0.000424953	0	0	0	0	0	0	0	0	0	0	0	0	0	0	0	0	0	0	0	0	0	0	0	0.000254972	0	0.000424953	0	0.000169981	0	0.000254972	0	0	0.000509944	8.50E-05	0	0	0	0.000254972	0	0	0.000169981	8.50E-05	0	0	0	0.000169981	0
Kocuria palustris	0	0.000169981	0	0	0	0	0	0	0	8.50E-05	8.50E-05	0	8.50E-05	0	0	8.50E-05	0	0	0	0	0	0	0	0	0.000339963	8.50E-05	0	0.000169981	0.000339963	8.50E-05	0	8.50E-05	0	0	0.000169981	8.50E-05	0	0.000764916	8.50E-05	0	0.000509944	0.000169981	8.50E-05	0	8.50E-05	0	0	0	0
Pedobacter cryoconitis	0	8.50E-05	0	8.50E-05	0	0	0	0	0	0	0	0	0	0	0	0	0	0	0	0	0	0	0	0	0	0.000254972	0	0	0	0	8.50E-05	0	0	0	0	0	0	0	0	0	0	0	0	0	0	0	0	0	0
Bacteroides plebeius	0	0	8.50E-05	0	0	0	0	0	0	0	0	0	0	0	0	0	0	0.000594935	0	0	0	0	0	0	0	0	0	0	0	0	0	0	0	0	0	0	0	0	0	0	0.000169981	0	0	0	0	0	0	0	0.000424953
Mycobacterium vaccae	0.000339963	0.000594935	0	0	0	0	0	0.000169981	0.000339963	0	0	0.001189869	0	0	0	8.50E-05	0	0	0	0	0	0	0	0	0	8.50E-05	0	0.000169981	0.000169981	0.000169981	0	0	0	0	0	0	0.000169981	0	0	0	0	0	0	0	0.000849907	0	0	0	0
Macrococcus caseolyticus	0	0.002889682	0	8.50E-05	0	0	0	0	0	0	8.50E-05	0.000169981	0	0	0	0.000254972	0	0	0	0	8.50E-05	0.000509944	0	0	0	0	0	0.000254972	0	0.000169981	0.000254972	0.001189869	0	0	0	0.000424953	0	0	0	0	0	0.000339963	8.50E-05	0.000679925	0	0	0	0	0
[Prevotella] tannerae	8.50E-05	0	8.50E-05	0.00135985	0	0	0	0	0	0	0	0	0	0	0	0	0	0	0	0	0	0	0	0	0	0	8.50E-05	0.000254972	8.50E-05	0.000169981	0.000254972	0	0	0	0	0	0	8.50E-05	0	0	0	0	0	0	0	0	0	0	0
Bradyrhizobium elkanii	0	0.000424953	0	0.00127486	0	8.50E-05	0	0	0	0	0	0	0	0	0	0	0	0	0	0	0	0	0	0	0	0	0	0	0	0	0	0	0	0	0	0	0	0	0	0	0	0	0	0	0	8.50E-05	0	0	0
Luteibacter rhizovicinus	0	0	0	0	0	0	8.50E-05	0	0	0.000169981	0	0	0	0	0	0	0	0	0	0	0	0	0	0	0	0	0.000764916	0	0.001189869	8.50E-05	0	0	0	0	0	0	8.50E-05	0	0	0	0	0	0	0	0	0	0	0	0
[Ruminococcus] gnavus	0	0	0	0	0	0	0	0.00135985	0	0	0	0	0	0	0	0	0	0	0	0	0	0	0	0	0	0.000254972	8.50E-05	0	0	0	0	0	0	0	0	0	0	0	0	0	0	0	0	0	0	0	0	0	0
Psychrobacter pulmonis	0.000169981	0.000169981	0	0	0	0	0	0	0	0	0	0	0	0	0	0	0	0	0	0	0	8.50E-05	0	0	0	0	0	0.000424953	0	0.000169981	0	0	8.50E-05	8.50E-05	0	0.000509944	0	0	0	0	0	0	0	0	0	0	0	0	0.000254972
Aggregatibacter segnis	0	8.50E-05	0	0.000764916	0	0	0	0	0	0	0	0	0	0	0	0	8.50E-05	0	0	0	0	0	0	0	8.50E-05	0	0	8.50E-05	0.000169981	0	0	0	0	0	0	0	8.50E-05	0	0	0	0.000254972	0	0	0	0	0	0	0	0
Selenomonas noxia	0	0	0	0	0	0	0	0	0	8.50E-05	0	0	0	0	0	0	0	0	0	0	0	0	0	0	0	0	0	8.50E-05	0.000254972	0	0	0	0	0	0	0	0	0	0	0	0	0	0	0	0	0	8.50E-05	0	0
Psychrobacter sanguinis	0	0	0	0	0	0	0	0	0	8.50E-05	0	0	0	0	0	0	0	0	0	0	0	0	0	0	0	0	0	0.002039776	0	0	0	0	0	0	0	0	0	0	0	0	0	0	0	0	0	0	0	0	0
Lactobacillus brevis	0	8.50E-05	0	0	0	0	0	0	0	0	0	0	0	0	0	0	0	0	0	0	0	0	0	0	0	0	0	0	8.50E-05	0	8.50E-05	0	0	0	0	0	0	0	0	0	0	0	0	0	0	0	0	0	0
Staphylococcus equorum	0	8.50E-05	0	8.50E-05	0	0	0	0	0	0.000169981	0	0	0	0	0	0	0	0	0	0	0	0	0	0	0	0	0	0	8.50E-05	0.000339963	0	0	0	0	0.000169981	0.000594935	0	0	0	0	0	0	0	0	0	0	0	0	0
Sphingopyxis alaskensis	0	0	0	0	0	0	0	0	0	0	0	0.000509944	0	0	0	0	0	0	0	0	0	0	0	0	0	8.50E-05	0	0	0	0	0	0	8.50E-05	0	0	0	0	0	0	0	0	0	0	0	0	0	0	0	0
Lactobacillus ruminis	0	0	0	0	0.001189869	0	0	0	0	0	0	0	0	0	0	0	0	0	0	0	0	0	0	0	0	0	0	0	0	0	0	0	0	0	0	0	0	0	0	0	0	0	0	8.50E-05	0	0	0	0	0
Rathayibacter caricis	0.000594935	0.000169981	0	0	0	0	0	0	0	0	0	0	0	0	0	0	0	0	0.001189869	0	0	0	0	0	0	0.001104879	0	0.000169981	0.000169981	0	8.50E-05	8.50E-05	0	0	0.000254972	0	0	0	8.50E-05	0.000679925	8.50E-05	8.50E-05	0	0	0	0	0	0	0
Acinetobacter johnsonii	0	0	0	0	0	0	0	0	0	0	0	0	0	0	0	0	0	0	0	0	0	0	0	0	0	0	0	8.50E-05	8.50E-05	0	0	0	0	8.50E-05	0	0	0	0	0	0	0	0	0	0.000594935	0	0	0	8.50E-05	0
Sphingomonas wittichii	0.000849907	0.000254972	0	0	0	0	0	0	0	0	0	0	0	0	0	0	0	0	0	0	0	0	0	0	0	0.000679925	8.50E-05	0.001189869	0.000169981	0	8.50E-05	0	8.50E-05	0	0	8.50E-05	0	0	0	0	0	0	0	0	0.000424953	0	8.50E-05	0	0.000169981
Agrococcus jenensis	0.001529832	0.000934897	8.50E-05	0	0	0	0	0.000169981	0	8.50E-05	0	0	0	0	0	0	0	0	0	0	0	8.50E-05	8.50E-05	0	0	0.000169981	0	0.000849907	0.000424953	0	8.50E-05	0	0	0	0	0.000339963	0	0	8.50E-05	0	0	0.000169981	0	0	0	0	0.000169981	0	0
Flavobacterium succinicans	0	0.000339963	0	8.50E-05	0	0	0	0.000169981	0	0	0.000169981	0	0	0	0	0	0	0	0	0	0	0	0	0	0	0	0	0.000254972	8.50E-05	0	8.50E-05	0	0	0	0	8.50E-05	0	0	0	0	0	0.000169981	0	0	0	0	0	0	0
Sphingobacterium multivorum	0	0	0	0.000679925	0	0	0	0	0	0.000169981	0	0	0	0	0	0	0	0	8.50E-05	0	0	0	0	0	0	0	0	0.001019888	0.000679925	0.000509944	0	0	0	0	0	0	0	0.000339963	0	0	0	0	0.000594935	0	0	0	8.50E-05	0	0
Microbacterium chocolatum	0	0	0	0.000679925	0	0	0	0	0	0	0	0	0	0	0	0	0	0	0.000339963	0	8.50E-05	0	0	0	0	0.000594935	0	0.000254972	0.000254972	0	0	0	0	8.50E-05	0.000254972	0	0.000254972	0	0	0.000339963	0	0	0	0	0	0	0	8.50E-05	0
Porphyromonas endodontalis	0	0	0	0.00127486	0	0	0	0	0	0	0	0	0	0	0	0	0	0	0	0	0	0	0	0	8.50E-05	0	0	0.000254972	0.000254972	0	8.50E-05	0	0	8.50E-05	0	8.50E-05	0	0	0	0.000424953	0	0	0	0	0	0	0	0	0
Blautia producta	0	0	0	0	0	0	0	0.00526942	0	0	0	0	0	8.50E-05	0	0	0	0	8.50E-05	0	0	0.00135985	0	0	0	0.000254972	8.50E-05	0	8.50E-05	0	0	0	0	0	0	0	0	0	0	0	0.000254972	0	0	0	0	0	0	0	0
Neisseria cinerea	0	0.000849907	0	0	0	8.50E-05	0	0	0	0.000254972	0	0.000169981	0	0	0	0	0	0	0	0	0	0	0	0	0	0	0	0	0.000849907	0.000339963	0	0	0	0	0	0.000254972	0.001614822	0	0	0	0	0	0	0	8.50E-05	0	0.000934897	0	0
[Eubacterium] cylindroides	0	0	0	0	0	0	0	0	0	0	0	0	0	0	0	0	0	0	0	0.000169981	0	0	0	0	0	0	0	0	0	0	0	0	0	0	0	0	0	0	0	0	0	0	0	0.016658168	0	0	0	0	0
Sphingobacterium faecium	0	0	0	0	0	0	0	0	0	0	0.000254972	0	0	0	0	0	0	0	0	0	0	0.000424953	0	0	0	8.50E-05	0.000169981	0	0	0	0	8.50E-05	0	8.50E-05	0	8.50E-05	0	0	0	0	0	0	8.50E-05	0	0	0	0	0	8.50E-05
Pseudoxanthomonas mexicana	0.000424953	8.50E-05	0	0	0	0	0	0	0	0	0	0.001019888	0	0	8.50E-05	0	0	0	0	0	0	0	0	0	0	0.000169981	0	0	0	0	0	0	0.000254972	0	0	8.50E-05	0.000169981	0	0.000169981	0	0	0	0	0	0	0	0	0	8.50E-05
Bacteroides fragilis	0	0	0	0	0.001869794	0	0	0	0	0	8.50E-05	0.007394187	0	8.50E-05	0	0	0	0	0	0	0	0.000254972	0	0	0	8.50E-05	0	0.000169981	0	0	0	0	0	0	0	0	0.001614822	0	8.50E-05	0	0	0	0	0.000424953	0	0	0	0	0
Bacteroides ovatus	0	0	8.50E-05	0	0.000169981	0	0	0.000594935	0	0	0	0.000339963	0	0.001104879	0	0	0	0	0	0	0	0.000169981	0	0	0	8.50E-05	0	0	0	0	8.50E-05	0	0	0	0	8.50E-05	0.000254972	0	0	0	0	0	0	0	0	0	0	0	0
Alloiococcus otitis	0	0.000169981	0	0	0	0	0	0	0	0	0	0	0	0	0	0	0	0	0	0	0	0	0	0	0	0	0	0	0	0	0	0	0	0	0	0	0	0	0	0	0	0	0	0	0	0	0	0	0
Parabacteroides distasonis	0	0	0	0	0	0	0	0.000424953	0	8.50E-05	0	0	0	0.000339963	0.000254972	0.002039776	0	0.000339963	8.50E-05	0	8.50E-05	0.000764916	0.000339963	0	0	0.000169981	8.50E-05	0	0	0	8.50E-05	0	0	0	0	8.50E-05	0	0	0	0	0	0.000934897	8.50E-05	0.001614822	0	0	0	0	0.000594935
Sphingomonas yabuuchiae	0.000169981	0	0	0	0	0.000934897	0	0	0	0	0	0	0	0	0	0	0	0	0	0	0	0	0.000254972	0	0	0	0.000254972	0.001444841	0.000169981	0	0	0	0	8.50E-05	0.000509944	0	0	0	0	0	0	0	0	0.000254972	0	0	0	0	0
Prevotella nanceiensis	8.50E-05	0.000679925	0.000169981	0	0	0	0	0	0	0.000424953	0	0	0	0	0	8.50E-05	0.000169981	0	0	0	0	0	0	0	0.000509944	0	0	0	0.001189869	0	0.000594935	0.001189869	0	0	0	8.50E-05	0	0	0	0	0	0	0	0	0.000169981	0	0.000169981	0	0
Weeksella virosa	0	0	0	0	0	0	0	0	0	0	0	0	0	0	0	0	0	0	0	0	0	0	0	0	0	0	0	0	0	0	0	0	0	0	0	0	0	0	0	0	0	0	0	0	0	0	0	0	0
Mycobacterium celatum	0.000169981	8.50E-05	0	0	0	0	0	0	0	0	0	0	0	0	0	0	0	0	0	0	0	0	0	0	0	0	0	0	0	0	0	0	0	8.50E-05	0	0	0	0	0	0	0	0	0	0	0	0	0	0	0
Brevibacterium casei	0.000339963	8.50E-05	0	0	0	0	0.000169981	0	0	0.000169981	0.000169981	0	0	0	0.00127486	0.000169981	0.000764916	0	0	0	0	0	0	8.50E-05	0	0.001189869	0	0.001699813	0.000254972	0	8.50E-05	0	0	0	0	0.001699813	0	0	0.001444841	0	0	0.001784804	0	0	0	0	0	8.50E-05	0.000339963
Bacillus flexus	0.001529832	0.000509944	0	0.000254972	0	8.50E-05	8.50E-05	0	0.000764916	0	0	0.000594935	8.50E-05	0	0	8.50E-05	8.50E-05	0	0	0	0.000254972	0.000509944	0	0	0	0.000339963	0	0	0.000339963	0.000509944	0	0.000339963	0	0	0.003824579	0.000424953	0.000254972	8.50E-05	0	0	0	0.000169981	0	0	0	0	0.000254972	0	0
Prevotella stercorea	0	0	0	0	0	0	0	0	0	8.50E-05	0	0	0	0	0	0.002124766	0	0.000339963	0	0	0	0.042155363	0	0	0	0	0	0	0	0	8.50E-05	0.001699813	0	0	0	0	0	0	0	0	0	0	8.50E-05	0.003144654	0	0	0	0	8.50E-05
Sphingomonas suberifaciens	0	0.000254972	0	0	0	0	0	0	0	0	0	0.000254972	0	0	0.000339963	0.000169981	0	0	0	0	0	0	0	0	0	0.001189869	0	8.50E-05	0.000254972	0	0	8.50E-05	0.001699813	0	0.001104879	0	0	0	0	0	0	0.002889682	0	0.000169981	0	8.50E-05	0.000169981	0	0
Streptococcus anginosus	0.000169981	0	0	0.000169981	0.001614822	0	0	0	0.00135985	0	0	0.000509944	0	0	0	0	8.50E-05	0	0	0.000169981	0	0.000169981	0.000679925	0	0	0	0	0.00127486	0.000169981	8.50E-05	0.000169981	8.50E-05	0	8.50E-05	0.000169981	0	8.50E-05	0	8.50E-05	0	0	0	0	0	0	0	0.000424953	0.000169981	0.000169981
Lactobacillus zeae	0	0.000169981	0	8.50E-05	0	0	0	0	0	0	0	8.50E-05	0	0	0	0	0	0	0	0	0	0	0	0	0	0	0	0	0	0	0	0	0	0	0	0	8.50E-05	0	0	0	0	0	0	0	0	0	0	0	0
Brevibacterium aureum	8.50E-05	0.000509944	0	0	0	0	8.50E-05	0	0	0	0.000594935	0	0	0	0	0.001189869	0	0	0.000169981	0	0	0	0	0	0	8.50E-05	0.001529832	0	0.000509944	0.000339963	0	0.000254972	0.000169981	0	0.00135985	0.000509944	0.000424953	0.000594935	0.000934897	0	0	0	0.001189869	0.000339963	0	0	8.50E-05	0	0.000679925
Bacteroides uniformis	0	0	8.50E-05	0	0.00518443	0	0	0.000424953	0	0	8.50E-05	0.006119327	0	0.002294748	0.000509944	0.000594935	0	0.000339963	0	0	0	0.003314635	0	0	0	0.000424953	0	0	0.000169981	8.50E-05	0	0.000169981	0	0	0	0	0.000169981	0.000169981	0	8.50E-05	8.50E-05	0.001104879	0	0.001614822	0	0	0	0	0.001019888
Janthinobacterium lividum	0.000254972	0.000594935	0	0.000849907	0	0	0	8.50E-05	0	0	0.000254972	0	0	8.50E-05	0	0	0	0	8.50E-05	0	0	0	0	0	0	0	8.50E-05	0.000679925	0.000169981	0.001699813	0	0	0	0	0	0.000169981	0	0	0	0	0	8.50E-05	0	0	0	0	0.001614822	0	0
Paracoccus aminovorans	0.00127486	0	0	0	0	0	8.50E-05	0	0	0.001189869	0.000169981	0	0	0	0.018527962	8.50E-05	0	0	0	0	0	0	0	0	0	0	0	0.000254972	0.000594935	0.006714261	8.50E-05	0	0.000339963	0	0.000169981	0.000424953	0	0	0	0	0	0.02354241	0.000509944	0.000679925	0	0	0	0	0
Macrococcus brunensis	8.50E-05	0	0.000594935	8.50E-05	0	0	0	0	0	0	0.000339963	0	0	0	0	0	0.002209757	0	0	0	0	0	0	0	0	8.50E-05	0	0	0	0	0.002719701	8.50E-05	0	0	0	0.00127486	0	0	0.030681625	0	0	0	0	0	0	0	0	0	0
Bacillus muralis	0.000254972	0.000934897	0	0.000594935	0	0	0	0	0.000169981	0	0	0	0	0	0	0	0	0	0	0	0	0	0	0	0	0	0.000169981	0.000169981	0	0	0	0	0.000169981	0	0.000849907	0	0	0	0	0	0	0	0	0	0	0	0	0	0
Corynebacterium variabile	0.000509944	0.007224205	0	0.000934897	0	0	0	8.50E-05	0	0.000764916	0.000169981	8.50E-05	0.000169981	0	0	0	0	0	0	0.000169981	0	0	0.000169981	0	0	0	8.50E-05	0	0.000254972	0.000169981	0	0	0	8.50E-05	0.000254972	8.50E-05	0.000424953	0	0.000254972	0	0	0	0.000254972	0	0.000169981	0	0	0	0
Capnocytophaga ochracea	8.50E-05	8.50E-05	8.50E-05	0.000339963	0	8.50E-05	0	8.50E-05	0	0.000509944	0	0	0	0	0	0	0.000169981	0	0	0	0	0	8.50E-05	0	0.000254972	0	0.000424953	0	0.000339963	0	8.50E-05	0.000509944	0	0	0	0	0.000339963	8.50E-05	8.50E-05	8.50E-05	0.000169981	0	0	0	0.000594935	0	0.000169981	0	0
Methylobacterium komagatae	0.008499065	0.000254972	0	0	0	0	0	0.000679925	0	0.000509944	0	0	0	0.000169981	0	0	0	0	0.000339963	0	0	0	0	0	0	0.011303757	0.000509944	0.000679925	0.000424953	0	8.50E-05	0.000424953	0	0.000339963	0.000679925	0.000339963	8.50E-05	0.000339963	8.50E-05	0.000594935	0	8.50E-05	0	0	0	8.50E-05	0	0	0
Rhodococcus fascians	0.000339963	0.000679925	0	0.000254972	0	8.50E-05	0	0	0	0	0	0	8.50E-05	8.50E-05	0.000254972	8.50E-05	0	0	0.001444841	0	0	0.003399626	0	0	0	0.00263471	0	0.000169981	0.00127486	0.00127486	8.50E-05	0.002889682	0.000934897	0	0.001444841	8.50E-05	0.000254972	0	0	0.000764916	0	0.000339963	0	0	0	0	0	0	0
Neisseria subflava	0	0.002379738	0	0.00127486	0	0.000339963	0	0	0.000679925	0.00390957	0.000254972	8.50E-05	0.000339963	0	0.000169981	0	8.50E-05	0	0	0	0	0	0	0	8.50E-05	8.50E-05	0.000169981	0	0.006714261	0	8.50E-05	0	0	0	0.000509944	0.000254972	0.002294748	0	0	0	0	0.000254972	0	0	0.000594935	8.50E-05	0.002294748	0.000169981	8.50E-05
Staphylococcus sciuri	0	0.000509944	0	0	0	0	0	0	0	0	0	0	0	0	0	0.000254972	0	0	0	0	0	0	0	0	0	0	0	0	0	0	0	0	0	0	0	8.50E-05	0	0.000254972	0	0	0	0	0.000509944	8.50E-05	0	0	0	0	0.000169981
Acinetobacter rhizosphaerae	0	0.000339963	0	0.001104879	0	0	0.000254972	0.00127486	0	0.000254972	0.00135985	0	0.001954785	0	0	8.50E-05	0	0	0.00127486	0	0	0	0	0	0	0.000339963	0.002209757	0	0.002889682	0.002294748	0	0	0.000254972	0.00390957	0.000169981	0.00254972	0.000849907	0.002039776	0	8.50E-05	0	0	0	0.001869794	0	0.000169981	0	0	0
Collinsella aerofaciens	0.000339963	8.50E-05	0.004249533	0	0.00518443	0	0	0	0	0	0.000169981	0.001614822	0.000509944	0.006884243	0.002379738	0.008499065	0.000849907	0.009773925	0.000169981	8.50E-05	0	0.004929458	0.000339963	0	0	0.000509944	0	0	0	0	0.000339963	0	0	0	0	0.000254972	0	0.001699813	8.50E-05	0	8.50E-05	0.004759477	0.000339963	0.007054224	0	0	8.50E-05	0	0.008244093
Pseudoclavibacter bifida	0.000169981	0	0	0	0	0	0.000509944	0	0.001954785	0	0.00127486	0	0.000254972	0.000339963	0	0.004674486	0.001614822	0.010113888	0	0	0	0	0	0	0.001019888	0.000594935	0	0.000254972	0	0	0.000424953	0	0	0.000509944	0	0.001444841	0	0.000169981	0.007989121	0.016828149	0.002294748	8.50E-05	0.002719701	0.000679925	0.000169981	0	0	0	0.006969233
[Eubacterium] biforme	0.000254972	0	0.002719701	0.000254972	0	0	0	0	0	0.000339963	0	0	0.000254972	0	0	0.022777495	0.001869794	0.004249533	0	8.50E-05	0	0	0	0	0.000339963	0	0	0	0.000254972	8.50E-05	0.000254972	0	0	0	0	0	0	0.00135985	0.000169981	0	0.000594935	0	0.001869794	0.012068672	0	0	0	0	0.005014448
Prevotella melaninogenica	0	0.000764916	0.000169981	0.00127486	0	0.000424953	0	8.50E-05	0	0.000254972	0	0	0.000679925	0	0	0	8.50E-05	0	0	0	8.50E-05	0	0	0	0.01045385	0.000169981	0.000169981	0.001019888	0.000934897	0.000254972	0.001699813	0.000424953	0.001189869	0.000254972	0.000849907	0.000169981	0	0.001104879	8.50E-05	8.50E-05	8.50E-05	0.000169981	0.000254972	0	0	8.50E-05	0.000424953	8.50E-05	0.000169981
Corynebacterium durum	0	0.000934897	0	0.000679925	0	0.000254972	0	8.50E-05	0	0.000594935	0	0	0	0	0	0	0	0	0	0	0	0	0	0	0.000339963	8.50E-05	0	8.50E-05	0.000764916	0	8.50E-05	0	0.000509944	0	0.000169981	0	0.000594935	0	0	0	0.000339963	0	8.50E-05	0	0	0	0.000254972	0	0
Staphylococcus pettenkoferi	0	0	0	0	0	0	0	0.002124766	0.000169981	0	0	0	0.000254972	0	0	0	0.001019888	8.50E-05	0	8.50E-05	0	0	0	0	0	0.000169981	0.007394187	0	0	0	0.001019888	0	0.000254972	8.50E-05	0.001784804	0.000169981	0.000509944	0.003739589	0.002209757	0	8.50E-05	0.000849907	0.000169981	0.001614822	0.000169981	0	0.001784804	0	0.003144654
Faecalibacterium prausnitzii	0	0.000169981	0.009518953	0.000254972	0.017253102	8.50E-05	0	0	0.000339963	0.000679925	0.000169981	0.00135985	0.000169981	0.004079551	0.000679925	0.010623831	0.000339963	0.006884243	8.50E-05	8.50E-05	0.000169981	0.003059663	0.000764916	0	8.50E-05	0.000254972	0	0	0.000169981	0.000339963	0.000679925	8.50E-05	8.50E-05	8.50E-05	0	0.000679925	0	0.000849907	0	0	0	0.002379738	0.000424953	0.015043345	0	0	8.50E-05	0	0.010538841
Brevundimonas diminuta	0.002719701	0.003569607	0.000424953	8.50E-05	0	0	0	0	0.001784804	0.000169981	8.50E-05	0.002124766	8.50E-05	0	0.000169981	0.001784804	8.50E-05	0	0.000424953	0	0	0.000169981	0	0	0	0.00135985	0.000424953	0.001699813	0.000594935	0.003569607	0.000169981	0.000509944	0.000509944	0	0.008669046	0.000594935	0.000509944	8.50E-05	0.000169981	0	8.50E-05	0.000339963	0.040540541	0.000254972	0.000169981	8.50E-05	0.000169981	0	0.000679925
Haemophilus parainfluenzae	8.50E-05	0.002124766	8.50E-05	0.003399626	0	0.000339963	8.50E-05	0.002804692	0	0.001869794	0.000169981	8.50E-05	0	8.50E-05	0.000169981	8.50E-05	0.000254972	0	0	8.50E-05	8.50E-05	0	0	0	0.003654598	0.000339963	0.001104879	0.000254972	0.00263471	0.000509944	0.001189869	0	0.000764916	0.000594935	0.000339963	8.50E-05	0.000509944	0	0	0.000254972	0.000424953	8.50E-05	0	0.000169981	0.001699813	0	0.000509944	0	0
Brachybacterium conglomeratum	0.000764916	0.001529832	0	0.000339963	0	0	0.000169981	0	0	0.000339963	0.000934897	0	0.000254972	0	0.001104879	0.005439402	0.001019888	0	0	0	0	0	0	0	0.001104879	0.004079551	0.002039776	0.012153663	0.001104879	0.000509944	0.000254972	0.000934897	0.00127486	8.50E-05	0.000254972	0.00127486	0.000594935	0.000849907	0.003739589	0.000254972	0.003994561	0.00127486	0.022012579	8.50E-05	0	0	0	0	0.000509944
Veillonella dispar	0.000169981	0.002379738	0	0.00781914	0	0.000169981	8.50E-05	0.00127486	0.000254972	0.000594935	8.50E-05	0.000169981	0.000339963	0	0	0	0.001189869	0	0	0	0	0	0	0	0.006884243	0.000169981	0.001869794	0.001614822	0.000764916	8.50E-05	0.001444841	8.50E-05	0.00127486	0.000169981	0.001019888	8.50E-05	0.000594935	0.001019888	0.000424953	0	0.001104879	0	0.000509944	0.000339963	0.000169981	8.50E-05	0.000764916	8.50E-05	0.000169981
Rothia mucilaginosa	0.000509944	0.005949346	0.000169981	0.002209757	0	0.000594935	0	0.000764916	8.50E-05	0.000934897	8.50E-05	0	8.50E-05	8.50E-05	8.50E-05	0	0.000254972	0	0	0.000169981	8.50E-05	0	0	0	0.002804692	0.000339963	0.000594935	0.001444841	0.001699813	0.000849907	0.001529832	8.50E-05	0.001104879	0.000254972	0.001019888	0.001444841	0.000424953	0	8.50E-05	0.000339963	0.000679925	0.000169981	8.50E-05	0.000339963	0.00135985	0	0.000849907	0.000594935	0.000509944
Rothia dentocariosa	8.50E-05	0.004334523	0	0.003314635	0	0.000764916	8.50E-05	0.001104879	0	0.004334523	0.000509944	0	0	0	8.50E-05	0.000169981	8.50E-05	0	8.50E-05	0	0.000169981	0.000169981	0	0.000169981	0.002209757	0.001529832	0.00254972	0.002974673	0.004759477	0.000509944	0.000424953	0	0.001444841	8.50E-05	0.002124766	0.000594935	0.00135985	0.000169981	0	0.001189869	0.000254972	8.50E-05	8.50E-05	0	0.001614822	8.50E-05	0.001529832	8.50E-05	0
Prevotella copri	0	8.50E-05	0.022012579	0.001699813	0	0	0	0	0	0.000254972	0	0	0.005014448	0	0	0.041305456	0.003484617	0.106068333	0	0.000339963	0	8.50E-05	0	0	0	0	0.000169981	0.000339963	0.000424953	0.000934897	0.005439402	0.000169981	0	0	0.000254972	0	0	0.01827299	0.000424953	0	0	0	0.003399626	0.067992521	0	8.50E-05	8.50E-05	0	0.150603434
Pseudomonas fragi	0.00263471	0.000764916	0	0.002209757	0	0.000764916	0.000169981	8.50E-05	0.000679925	0.000424953	0.001189869	8.50E-05	0.000169981	0	0.000424953	0	0	8.50E-05	0.001869794	0	0	0	8.50E-05	0	0	0.000424953	0.000764916	0.000424953	0.000509944	0.000254972	0	0.000254972	8.50E-05	8.50E-05	0	0.001189869	0.000254972	8.50E-05	8.50E-05	0.000509944	0	0.001104879	0	0	0	0	0.000764916	0.000339963	0
Roseomonas mucosa	0.001189869	0.000169981	0	0.000849907	0	0.000594935	0	0.000679925	0	0	0	0.000339963	0.025837158	0	0	0.000509944	0	0	0.00127486	0	8.50E-05	0	0	0.000169981	0	0	0.001444841	0.00135985	0.000594935	0.017508074	0	0	0	0.002039776	0	0.000339963	0	0.002379738	0	0.003144654	0	0	0.003739589	0.000254972	0	0	8.50E-05	0	0
Lactobacillus iners	0	0	0.000254972	0.000169981	0.014278429	0	0.005099439	0	0.14881863	0.001699813	0.000424953	0.004929458	0	0	0	0	0	0	0	0	0	0	0	0	0	0	0	0	0.00390957	0.003994561	0.007224205	8.50E-05	0.002209757	0.034166242	0.009094	8.50E-05	0.000764916	0	0	0	0	0	0	0	0	0	0	0	0
Staphylococcus epidermidis	0.00135985	0.000764916	0	0.001104879	0	0.000169981	0.000594935	0.000339963	0.011048785	0.000424953	0.000594935	0.000849907	0.001784804	8.50E-05	8.50E-05	8.50E-05	8.50E-05	0.000169981	0.000679925	0.000934897	0	0.009433962	0.000169981	0.202447731	0.068162502	0.000424953	0.007479177	0	0.000679925	0.001529832	0	0.000679925	8.50E-05	0.000679925	0.002804692	0.002124766	0.001529832	0.001784804	0.000254972	0.000169981	0.010368859	0	8.50E-05	0.001019888	0.026177121	0.000679925	0.000254972	0.000764916	0.003994561
Staphylococcus aureus	8.50E-05	0.000679925	8.50E-05	0.000594935	0.000169981	0.001784804	8.50E-05	8.50E-05	8.50E-05	0	0	0.000424953	0	0	0	8.50E-05	8.50E-05	8.50E-05	0	8.50E-05	0	0	0	8.50E-05	0.000339963	0	0.000424953	0	0	0.000339963	8.50E-05	0.001529832	0.000594935	8.50E-05	0.000424953	0.000934897	0.003059663	0.000339963	0.000169981	0	0.000169981	0.000169981	0	0	8.50E-05	0	0	8.50E-05	0.00127486
Kocuria rhizophila	0.002379738	0.000509944	0.000254972	0.002039776	0	0.001784804	0.001019888	0.000424953	0	0.000594935	0.004164542	0	0.029491756	0	0.000509944	8.50E-05	0	0	0.001614822	0	0	0.000509944	0	0	0	0.000254972	0.001869794	0.004674486	0.000509944	0.001614822	0.000849907	8.50E-05	0.000424953	0.000679925	0	0.058388577	0.000594935	0.272650009	8.50E-05	0.002974673	8.50E-05	0.002294748	0.000339963	0.000339963	0	8.50E-05	0.000339963	0.000424953	0.000424953
Propionibacterium granulosum	0.007989121	0.00645929	0.001189869	0.001189869	0.000254972	0.001869794	0.002209757	0.005779364	0.003399626	0.00263471	0.000849907	0.001019888	0.000764916	0.001444841	0.000509944	0.003569607	0.000169981	0	0.041050484	0.003484617	0.007139215	0.003824579	0	0.000764916	0.000594935	0.00263471	0.006884243	0.000424953	0.002039776	0.000594935	0.001444841	0.003569607	0.005949346	0.001614822	0.00135985	0.002464729	0.001444841	0.000679925	0.002039776	0.001019888	0.003654598	0.000509944	0.001529832	0.003569607	0.004249533	0	0.000509944	0.003059663	0.000169981
Corynebacterium kroppenstedtii	0.000509944	0.001104879	0.000764916	0.000679925	0	0.001699813	0	0	0.055243923	0.008499065	0	0	0.000679925	0	0.003399626	0.000509944	0	0	0.00254972	0.124086351	0	0	0	0.000169981	0.001954785	0	0	0.000594935	0.006034336	0	0.00135985	0.001529832	0	8.50E-05	0.117967024	0.000169981	0.000254972	0.000764916	0.000424953	0.01300357	0.004164542	0.003739589	0.00526942	0.001699813	0.005099439	0	0.001104879	0.00127486	0
Micrococcus luteus	0.080486147	0.006799252	0.000339963	0.002889682	8.50E-05	0.000679925	0.001699813	0.05345912	0.004334523	0.010368859	0.001784804	0.00254972	0.011473738	0.002804692	0.043940167	0.025497195	0.004164542	0	0.001954785	0.000254972	0.000764916	0.016318205	0.000254972	0.000509944	0.004079551	0.022777495	0.073516913	0.078956315	0.003569607	0.024307326	0.004164542	0.031616522	0.006629271	0.000509944	0.017083121	0.011558729	0.002464729	0.059663437	0.009094	0.044195139	0.013258542	0.037990821	0.102753697	0.005864355	0.039520653	0	0.014193439	0.001614822	0.000169981
Propionibacterium acnes	0.035526092	0.283358831	0.52745198	0.114482407	0.197603264	0.612102669	0.668111508	0.062723101	0.294917559	0.242478327	0.623746388	0.05218426	0.026432093	0.383137855	0.355940847	0.057368689	0.011473738	0.001104879	0.559578446	0.007734149	0.133520313	0.055158933	0.002294748	0.669301377	0.01699813	0.301461839	0.291942886	0.131310556	0.271715111	0.053289138	0.127570967	0.294407615	0.687914329	0.572836988	0.391721911	0.110147884	0.606663267	0.035101139	0.057623661	0.143039266	0.136070032	0.055838858	0.256671766	0.032551419	0.351861295	0.002889682	0.28845827	0.41900391	0.022862485
[truncated: 369 more columns]
